# Supplementary material for: Integrative bioinformatic analyses of an oncogenomic profile reveal the biology of endometrial cancer and guide drug discovery
Source: Oncotarget. 2015 Dec 22;7(5):5909–23. doi: 10.18632/oncotarget.6716 (PMC4868730; doi:10.18632/oncotarget.6716)
Supplement: Supplementary file 2 [file oncotarget-07-5909-s002.xlsx]

## Sheet: 工作表1
Supplementary Table S1: Results of linear regression analysis between somatic alterations and genes' expression level.
SNV	gene symbol	correlated gene	beta coefficient	lower 95% CI	upper 95% CI	p value	r square
7:87190589	ABCB1	ADAMTS9	1.4577	1.13033	1.78507	8.29068e-15	0.38129
7:87190589	ABCB1	ATP1A2	2.13273	2.043	2.22247	8.82169e-82	0.946114
7:87190589	ABCB1	BEND5	0.136564	0.100787	0.172341	7.52518e-12	0.311708
7:87190589	ABCB1	BLMH	0.454887	0.330997	0.578777	3.40889e-11	0.295291
7:87190589	ABCB1	DPYSL4	0.435303	0.371235	0.499371	4.12661e-26	0.589298
7:87190589	ABCB1	ENO2	1.95083	1.64901	2.25266	1.59124e-24	0.564927
7:87190589	ABCB1	EXOSC9	0.212125	0.150279	0.273971	3.99745e-10	0.267749
7:87190589	ABCB1	FRYL	0.773779	0.600419	0.94714	7.38099e-15	0.382417
7:87190589	ABCB1	LRRN1	0.431713	0.307592	0.555834	2.45875e-10	0.273264
7:87190589	ABCB1	MZT1	0.339	0.252128	0.425873	3.07611e-12	0.321257
7:87190589	ABCB1	PAQR5	0.258148	0.185835	0.330462	9.69495e-11	0.283718
7:87190589	ABCB1	PCDHB13	0.272388	0.20558	0.339195	4.80679e-13	0.34067
7:87190589	ABCB1	PCDHB7	0.245618	0.185307	0.305929	5.05208e-13	0.340157
7:87190589	ABCB1	PCDHB8	0.670685	0.584833	0.756537	6.90556e-31	0.654804
7:87190589	ABCB1	RRM1	1.01865	0.728108	1.30918	1.85394e-10	0.276451
7:87190589	ABCB1	SAP30	0.163584	0.124576	0.202591	1.37904e-13	0.353429
7:87190589	ABCB1	SLC10A4	0.683815	0.528859	0.83877	1.27993e-14	0.377064
7:87190589	ABCB1	SLC36A4	0.17656	0.133655	0.219465	3.20435e-13	0.34484
7:87190589	ABCB1	TCF12	1.12667	0.853104	1.40024	3.0914e-13	0.345208
7:87190589	ABCB1	TOP3A	0.26239	0.189283	0.335497	7.96132e-11	0.285913
7:87190589	ABCB1	TUBGCP4	0.159873	0.112926	0.206821	5.11116e-10	0.264945
7:87190589	ABCB1	TYRP1	0.141458	0.102931	0.179986	3.41126e-11	0.295284
7:87190589	ABCB1	WDR72	1.08283	0.892282	1.27338	9.59328e-21	0.500928
14:23070609	ABHD4	PPFIA2	0.255119	0.190973	0.319264	1.39326e-12	0.329606
14:23070609	ABHD4	SLC14A1	0.809047	0.603255	1.01484	2.26278e-12	0.324506
10:27040543	ABI1	CAPN9	0.243048	0.176557	0.309539	4.03348e-11	0.293441
10:27040543	ABI1	CNTN5	0.191501	0.150831	0.23217	4.98718e-16	0.407983
10:27040543	ABI1	GPR132	0.216651	0.161084	0.272217	3.18737e-12	0.32088
2:204231627	ABI2	C1orf198	0.872855	0.624445	1.12126	1.71471e-10	0.27733
2:204231627	ABI2	CAPN9	0.494328	0.424899	0.563758	1.17483e-27	0.611743
2:204231627	ABI2	CARD10	1.8237	1.44724	2.20016	1.11254e-16	0.421767
2:204231627	ABI2	CNTN5	0.376144	0.342289	0.409999	5.92641e-45	0.793254
2:204231627	ABI2	GPR132	0.419618	0.360048	0.479189	2.6829e-27	0.606646
2:204231627	ABI2	HIST1H2BH	0.553613	0.462488	0.644739	1.19136e-22	0.534279
2:204231627	ABI2	NCOR2	3.80704	2.82485	4.78923	4.05375e-12	0.318325
2:204231627	ABI2	PLIN3	2.03765	1.61183	2.46347	2.13973e-16	0.415796
2:204231627	ABI2	PTPRS	3.49742	2.56968	4.42517	1.23262e-11	0.306386
2:204231627	ABI2	SDK2	0.980039	0.702311	1.25777	1.47265e-10	0.27904
2:204231627	ABI2	SLC43A1	3.87856	3.00994	4.74718	7.23822e-15	0.382606
2:204231627	ABI2	SMAD9	0.203726	0.158364	0.249089	5.45587e-15	0.385337
2:204231627	ABI2	STXBP2	1.27851	0.91485	1.64216	1.68173e-10	0.277548
2:204231627	ABI2	TMEM184B	1.95818	1.42243	2.49394	4.04824e-11	0.2934
2:204231627	ABI2	ZNF324	0.17518	0.132366	0.217994	4.11798e-13	0.342264
3:100569566	ABI3BP	C10orf10	6.82983	5.5937	8.06596	5.59176e-20	0.486879
3:100569566	ABI3BP	CD79B	0.156282	0.113163	0.199401	5.54414e-11	0.289928
3:100569566	ABI3BP	FAP	0.392869	0.299909	0.485829	9.70289e-14	0.356978
3:100569566	ABI3BP	IGFBP1	3.04539	2.49158	3.5992	7.49829e-20	0.484503
3:100569566	ABI3BP	ITIH5	1.14324	0.875598	1.41089	5.94963e-14	0.361884
3:100569566	ABI3BP	LPO	0.113516	0.0807291	0.146302	2.88624e-10	0.271449
3:100569566	ABI3BP	PAMR1	0.870977	0.62039	1.12156	2.51931e-10	0.272989
3:100569566	ABI3BP	PLEKHO1	0.917456	0.689154	1.14576	8.97614e-13	0.334199
3:100569566	ABI3BP	PPP1R18	0.712263	0.524317	0.900209	1.0017e-11	0.308628
3:100569566	ABI3BP	RIN2	0.652431	0.492853	0.812008	4.26054e-13	0.341913
3:100569566	ABI3BP	SLIT2	0.571781	0.438674	0.704887	4.58007e-14	0.364494
3:100569566	ABI3BP	SPSB1	0.525454	0.373299	0.677609	3.15537e-10	0.270438
3:100569566	ABI3BP	TCL1A	0.148825	0.113932	0.183719	6.37453e-14	0.361194
3:100569566	ABI3BP	TLN2	0.726957	0.560674	0.89324	2.00418e-14	0.37267
17:915093	ABR	ANGPTL2	1.15207	0.89312	1.41101	8.63305e-15	0.380898
17:915093	ABR	BATF	0.219311	0.167515	0.271108	8.91083e-14	0.357835
17:915093	ABR	C10orf10	13.6233	13.2488	13.9978	3.20045e-104	0.976265
17:915093	ABR	CD19	0.156165	0.123791	0.188538	1.39541e-16	0.419706
17:915093	ABR	CD37	0.403116	0.294164	0.512069	2.54688e-11	0.298488
17:915093	ABR	CD79A	0.787434	0.654779	0.920089	5.64459e-22	0.522716
17:915093	ABR	CD79B	0.333126	0.291338	0.374915	1.27811e-31	0.663889
17:915093	ABR	CREM	0.294342	0.227744	0.36094	1.18959e-14	0.377778
17:915093	ABR	CXCR5	0.179113	0.148433	0.209794	1.68627e-21	0.514413
17:915093	ABR	ELFN1	0.150038	0.113759	0.186317	2.57121e-13	0.347093
17:915093	ABR	FAP	0.792546	0.708031	0.87706	7.49997e-38	0.732145
17:915093	ABR	GADD45G	0.488844	0.390203	0.587485	3.2273e-17	0.432902
17:915093	ABR	GMFG	0.194614	0.139824	0.249404	1.16278e-10	0.281687
17:915093	ABR	HAP1	0.135038	0.103976	0.166099	2.61172e-14	0.370062
17:915093	ABR	IGFBP1	6.13037	6.01868	6.24206	2.28831e-126	0.989434
17:915093	ABR	MAP1LC3B	0.567663	0.407806	0.72752	1.17385e-10	0.281581
17:915093	ABR	MMP19	0.386857	0.285559	0.488156	7.37786e-12	0.31192
17:915093	ABR	MMP2	15.6752	12.1103	19.2402	1.52274e-14	0.375365
17:915093	ABR	MS4A1	0.232416	0.198314	0.266518	3.27985e-26	0.590784
17:915093	ABR	MYO1E	0.875828	0.688985	1.06267	6.30019e-16	0.405807
17:915093	ABR	PAMR1	1.69134	1.40417	1.97852	9.48191e-22	0.518799
17:915093	ABR	PDCD1	0.156067	0.114604	0.197529	1.30885e-11	0.305736
17:915093	ABR	PIM1	0.875582	0.697833	1.05333	4.49543e-17	0.42994
17:915093	ABR	PLEKHO1	1.74321	1.49646	1.98996	2.1404e-27	0.608047
17:915093	ABR	POU2AF1	0.293915	0.224649	0.36318	8.07094e-14	0.358829
17:915093	ABR	PPP1R18	1.33224	1.11727	1.54722	3.0591e-23	0.544157
17:915093	ABR	RBPJ	0.749189	0.570317	0.928061	1.45857e-13	0.352861
17:915093	ABR	REN	0.585735	0.4199	0.75157	1.42457e-10	0.279412
17:915093	ABR	RIN2	1.27449	1.11234	1.43665	4.17009e-31	0.657546
17:915093	ABR	SNX9	0.946217	0.744256	1.14818	6.46589e-16	0.405564
17:915093	ABR	SPOCD1	0.132598	0.101095	0.1641	1.16762e-13	0.355111
17:915093	ABR	SPSB1	0.943004	0.755051	1.13096	1.62879e-17	0.438964
17:915093	ABR	TCL1A	0.30887	0.280292	0.337448	9.2766e-44	0.784047
17:915093	ABR	TMOD1	1.63371	1.3661	1.90132	8.57277e-23	0.536689
17:915093	ABR	TWIST1	0.794064	0.633031	0.955096	4.24664e-17	0.43045
17:915093	ABR	WAS	0.204164	0.149545	0.258783	1.71641e-11	0.302793
17:915093	ABR	WIPF1	0.606448	0.445384	0.767511	1.29257e-11	0.305871
17:35591977	ACACA	ADAMTS9	1.4577	1.13033	1.78507	8.29068e-15	0.38129
17:35591977	ACACA	ATP1A2	2.13273	2.043	2.22247	8.82169e-82	0.946114
17:35591977	ACACA	BEND5	0.136564	0.100787	0.172341	7.52518e-12	0.311708
17:35591977	ACACA	BLMH	0.454887	0.330997	0.578777	3.40889e-11	0.295291
17:35591977	ACACA	DPYSL4	0.435303	0.371235	0.499371	4.12661e-26	0.589298
17:35591977	ACACA	ENO2	1.95083	1.64901	2.25266	1.59124e-24	0.564927
17:35591977	ACACA	EXOSC9	0.212125	0.150279	0.273971	3.99745e-10	0.267749
17:35591977	ACACA	FRYL	0.773779	0.600419	0.94714	7.38099e-15	0.382417
17:35591977	ACACA	LRRN1	0.431713	0.307592	0.555834	2.45875e-10	0.273264
17:35591977	ACACA	MZT1	0.339	0.252128	0.425873	3.07611e-12	0.321257
17:35591977	ACACA	PAQR5	0.258148	0.185835	0.330462	9.69495e-11	0.283718
17:35591977	ACACA	PCDHB13	0.272388	0.20558	0.339195	4.80679e-13	0.34067
17:35591977	ACACA	PCDHB7	0.245618	0.185307	0.305929	5.05208e-13	0.340157
17:35591977	ACACA	PCDHB8	0.670685	0.584833	0.756537	6.90556e-31	0.654804
17:35591977	ACACA	RRM1	1.01865	0.728108	1.30918	1.85394e-10	0.276451
17:35591977	ACACA	SAP30	0.163584	0.124576	0.202591	1.37904e-13	0.353429
17:35591977	ACACA	SLC10A4	0.683815	0.528859	0.83877	1.27993e-14	0.377064
17:35591977	ACACA	SLC36A4	0.17656	0.133655	0.219465	3.20435e-13	0.34484
17:35591977	ACACA	TCF12	1.12667	0.853104	1.40024	3.0914e-13	0.345208
17:35591977	ACACA	TOP3A	0.26239	0.189283	0.335497	7.96132e-11	0.285913
17:35591977	ACACA	TUBGCP4	0.159873	0.112926	0.206821	5.11116e-10	0.264945
17:35591977	ACACA	TYRP1	0.141458	0.102931	0.179986	3.41126e-11	0.295284
17:35591977	ACACA	WDR72	1.08283	0.892282	1.27338	9.59328e-21	0.500928
X:108921509	ACSL4	ALDOC	0.475537	0.335069	0.616005	6.24161e-10	0.262658
X:108921509	ACSL4	AOC2	0.10818	0.0770962	0.139264	2.40671e-10	0.273506
X:108921509	ACSL4	C19orf26	0.113391	0.0848322	0.14195	1.497e-12	0.328853
X:108921509	ACSL4	CASKIN1	0.222867	0.185512	0.260222	4.02506e-22	0.525254
X:108921509	ACSL4	ERO1LB	0.292234	0.238638	0.34583	1.26069e-19	0.480269
X:108921509	ACSL4	ESRRG	0.242361	0.175787	0.308934	4.70011e-11	0.291754
X:108921509	ACSL4	FAXC	0.162306	0.119733	0.204878	7.90038e-12	0.311185
X:108921509	ACSL4	FMN2	0.43278	0.35037	0.51519	1.19361e-18	0.461554
X:108921509	ACSL4	FMO3	0.875442	0.717198	1.03369	5.1675e-20	0.487516
X:108921509	ACSL4	GPATCH2	0.262044	0.20426	0.319828	3.37641e-15	0.389946
X:108921509	ACSL4	GPR63	0.103602	0.0744467	0.132757	1.14561e-10	0.281854
X:108921509	ACSL4	HIST1H3D	0.128784	0.0908213	0.166747	5.82096e-10	0.263457
X:108921509	ACSL4	ISL2	0.155227	0.127375	0.183078	3.25837e-20	0.491224
X:108921509	ACSL4	MEX3B	0.154191	0.109162	0.199219	4.22936e-10	0.267106
X:108921509	ACSL4	NDRG1	6.91296	5.07686	8.74906	1.29572e-11	0.305845
X:108921509	ACSL4	OPRK1	0.254148	0.182377	0.325918	1.29874e-10	0.280449
X:108921509	ACSL4	OTX1	0.188024	0.141071	0.234977	1.04267e-12	0.332637
X:108921509	ACSL4	PCDH8	0.234138	0.183091	0.285185	1.91128e-15	0.395367
X:108921509	ACSL4	PEG10	2.39259	1.85916	2.92602	5.80981e-15	0.384731
X:108921509	ACSL4	PFKFB4	0.689316	0.526405	0.852226	9.19129e-14	0.357523
X:108921509	ACSL4	PPFIA2	0.50806	0.443597	0.572523	3.31462e-31	0.658786
X:108921509	ACSL4	SERPINB9	0.341646	0.25653	0.426762	9.43824e-13	0.333676
X:108921509	ACSL4	SHPK	0.180561	0.132579	0.228542	1.3215e-11	0.305631
X:108921509	ACSL4	SLC12A2	1.15415	0.839344	1.46896	3.60748e-11	0.294669
X:108921509	ACSL4	SPTBN5	0.144167	0.106709	0.181626	5.40311e-12	0.315259
X:108921509	ACSL4	SSFA2	1.78217	1.29646	2.26788	3.49685e-11	0.295011
X:108921509	ACSL4	SYBU	1.30936	1.00169	1.61702	7.0526e-14	0.360182
X:108921509	ACSL4	TBR1	0.133597	0.0945925	0.172601	4.19057e-10	0.267211
X:108921509	ACSL4	TET1	0.294047	0.238451	0.349643	7.85459e-19	0.465087
X:108921509	ACSL4	TMEM213	0.202638	0.144605	0.260671	2.14284e-10	0.274818
X:108921509	ACSL4	TNFRSF10D	0.306877	0.241786	0.371968	4.6735e-16	0.408586
X:108921509	ACSL4	XPO7	0.780061	0.572759	0.987363	1.32437e-11	0.305608
15:35084465	ACTC1	ATP1A2	1.06615	0.8662	1.26609	4.84571e-19	0.469137
15:35084465	ACTC1	CHCHD3	0.23695	0.171641	0.302259	5.33786e-11	0.290348
15:35084465	ACTC1	DNAJC8	0.404598	0.302604	0.506592	1.55457e-12	0.328457
15:35084465	ACTC1	ENO2	0.954071	0.676162	1.23198	3.87326e-10	0.268108
15:35084465	ACTC1	EXOSC9	0.153243	0.109625	0.196862	1.72384e-10	0.27727
15:35084465	ACTC1	PCDHB8	0.353846	0.270966	0.436725	6.08549e-14	0.361658
15:35084465	ACTC1	PRF1	0.212526	0.151865	0.273186	1.90255e-10	0.276159
15:35084465	ACTC1	SAP30	0.102722	0.0734301	0.132015	1.84021e-10	0.276535
15:35084465	ACTC1	WDR72	0.96222	0.873408	1.05103	7.28348e-44	0.784873
14:69351509	ACTN1	C1QA	2.32856	1.86914	2.78799	9.21502e-18	0.443965
14:69351509	ACTN1	C1QB	2.60865	2.15267	3.06464	6.25212e-21	0.504283
14:69351509	ACTN1	C1QC	2.34346	1.71099	2.97593	2.41022e-11	0.299091
14:69351509	ACTN1	CCL5	1.73157	1.35184	2.1113	2.56352e-15	0.392576
14:69351509	ACTN1	CCR5	0.161836	0.118002	0.205671	2.7647e-11	0.297589
14:69351509	ACTN1	CD38	0.204303	0.164986	0.243621	2.21367e-18	0.456297
14:69351509	ACTN1	CD8A	0.511424	0.41997	0.602879	2.6432e-20	0.492897
14:69351509	ACTN1	CXCR6	0.149202	0.108999	0.189404	2.26409e-11	0.299774
14:69351509	ACTN1	DNAJC8	0.55627	0.410943	0.701597	6.73415e-12	0.3129
14:69351509	ACTN1	FAM26F	0.151682	0.115488	0.187875	1.42091e-13	0.353126
14:69351509	ACTN1	IRF8	0.175444	0.13464	0.216247	4.38268e-14	0.364932
14:69351509	ACTN1	ITGAE	0.205256	0.157793	0.252718	3.34675e-14	0.367609
14:69351509	ACTN1	LAG3	0.319944	0.244244	0.395644	9.68012e-14	0.357001
14:69351509	ACTN1	MYBPC2	0.328393	0.271919	0.384867	2.18288e-21	0.512434
14:69351509	ACTN1	PRF1	0.426801	0.360278	0.493324	2.69527e-24	0.561294
14:69351509	ACTN1	SLAMF7	0.464799	0.362551	0.567047	2.99498e-15	0.391092
14:69351509	ACTN1	WARS	8.83042	6.39353	11.2673	5.58932e-11	0.289839
14:69351509	ACTN1	WDR72	0.826456	0.599468	1.05344	4.67827e-11	0.291805
14:69351509	ACTN1	ZNF683	0.13053	0.0928713	0.168188	2.7755e-10	0.271893
19:39200067	ACTN4	C1orf198	0.872855	0.624445	1.12126	1.71471e-10	0.27733
19:39200067	ACTN4	CAPN9	0.494328	0.424899	0.563758	1.17483e-27	0.611743
19:39200067	ACTN4	CARD10	1.8237	1.44724	2.20016	1.11254e-16	0.421767
19:39200067	ACTN4	CNTN5	0.376144	0.342289	0.409999	5.92641e-45	0.793254
19:39200067	ACTN4	GPR132	0.419618	0.360048	0.479189	2.6829e-27	0.606646
19:39200067	ACTN4	HIST1H2BH	0.553613	0.462488	0.644739	1.19136e-22	0.534279
19:39200067	ACTN4	NCOR2	3.80704	2.82485	4.78923	4.05375e-12	0.318325
19:39200067	ACTN4	PLIN3	2.03765	1.61183	2.46347	2.13973e-16	0.415796
19:39200067	ACTN4	PTPRS	3.49742	2.56968	4.42517	1.23262e-11	0.306386
19:39200067	ACTN4	SDK2	0.980039	0.702311	1.25777	1.47265e-10	0.27904
19:39200067	ACTN4	SLC43A1	3.87856	3.00994	4.74718	7.23822e-15	0.382606
19:39200067	ACTN4	SMAD9	0.203726	0.158364	0.249089	5.45587e-15	0.385337
19:39200067	ACTN4	STXBP2	1.27851	0.91485	1.64216	1.68173e-10	0.277548
19:39200067	ACTN4	TMEM184B	1.95818	1.42243	2.49394	4.04824e-11	0.2934
19:39200067	ACTN4	ZNF324	0.17518	0.132366	0.217994	4.11798e-13	0.342264
14:106622158	ADAM6	ABHD2	2.71329	2.16367	3.26291	3.99264e-17	0.431002
rs3211547	ADAM6	ACTR6	0.239368	0.17018	0.308555	2.96202e-10	0.271156
rs3211548	ADAM6	ACTR6	0.239368	0.17018	0.308555	2.96202e-10	0.271156
14:106622158	ADAM6	AGA	0.387654	0.281692	0.493616	3.90859e-11	0.293787
14:107062402	ADAM6	AGAP3	0.855735	0.630012	1.08146	9.87577e-12	0.308781
14:106110141	ADAM6	ALDH3B2	3.06078	2.41699	3.70456	3.0114e-16	0.412653
14:106622157	ADAM6	AMBN	0.16342	0.11979	0.207051	1.58689e-11	0.303646
14:106110141	ADAM6	ANO10	0.716112	0.54804	0.884183	6.68376e-14	0.36072
rs3211547	ADAM6	APCDD1L	0.235001	0.185389	0.284612	3.6548e-16	0.410864
rs3211548	ADAM6	APCDD1L	0.235001	0.185389	0.284612	3.6548e-16	0.410864
rs3211547	ADAM6	ARL2	0.934739	0.696514	1.17296	2.45282e-12	0.323654
rs3211548	ADAM6	ARL2	0.934739	0.696514	1.17296	2.45282e-12	0.323654
14:106110141	ADAM6	ATP2A3	3.42503	2.60162	4.24845	1.98973e-13	0.349707
14:106622150	ADAM6	C19orf10	1.17841	0.852741	1.50408	5.89747e-11	0.289244
14:106622158	ADAM6	C19orf10	1.72052	1.26876	2.17228	8.23532e-12	0.310738
14:106622158	ADAM6	C1GALT1C1	0.345495	0.272189	0.418802	4.75319e-16	0.408429
14:106622158	ADAM6	C1QTNF3	0.301685	0.243595	0.359776	2.28483e-18	0.456026
14:107062360	ADAM6	C2CD4C	0.182312	0.150051	0.214572	1.36476e-20	0.498149
14:107062402	ADAM6	C2CD4C	0.103429	0.0767333	0.130124	4.12666e-12	0.318135
14:107062360	ADAM6	CA10	0.865794	0.778522	0.953066	3.80568e-40	0.753637
14:107062402	ADAM6	CA10	0.452919	0.35698	0.548859	4.35828e-16	0.409234
14:106622150	ADAM6	CA6	0.486809	0.41167	0.561948	1.34194e-24	0.566095
14:106622158	ADAM6	CA6	0.535393	0.405358	0.665428	3.13015e-13	0.34508
14:106110141	ADAM6	CAMP	0.23583	0.204796	0.266864	6.67619e-30	0.6422
rs3211547	ADAM6	CARTPT	5.35005	5.17259	5.5275	3.1024e-94	0.965813
rs3211548	ADAM6	CARTPT	5.35005	5.17259	5.5275	3.1024e-94	0.965813
14:107062402	ADAM6	CDKN2D	0.225929	0.173108	0.278751	5.59229e-14	0.362503
rs3211547	ADAM6	COL11A2	0.254078	0.18795	0.320205	5.78387e-12	0.31453
rs3211548	ADAM6	COL11A2	0.254078	0.18795	0.320205	5.78387e-12	0.31453
14:107062360	ADAM6	COL2A1	5.59439	4.27951	6.90927	7.13675e-14	0.360063
rs3211547	ADAM6	COTL1	4.06034	3.17301	4.94767	2.15154e-15	0.394243
rs3211548	ADAM6	COTL1	4.06034	3.17301	4.94767	2.15154e-15	0.394243
rs3211547	ADAM6	CYP2S1	0.684856	0.604627	0.765084	3.58924e-34	0.693712
rs3211548	ADAM6	CYP2S1	0.684856	0.604627	0.765084	3.58924e-34	0.693712
14:107062360	ADAM6	DCBLD2	2.27929	1.69283	2.86576	3.6325e-12	0.319492
14:106622150	ADAM6	DEFA5	4.57797	3.54072	5.61523	1.2718e-14	0.377126
14:106622158	ADAM6	DEFA5	6.91641	5.52338	8.30945	2.91263e-17	0.433815
14:106622150	ADAM6	DEFA6	0.438094	0.355989	0.5202	4.6563e-19	0.46947
14:106622158	ADAM6	DEFA6	0.877721	0.842112	0.913331	1.13925e-83	0.949708
14:106622150	ADAM6	DKK1	2.44259	1.80084	3.08435	8.44114e-12	0.310472
14:106622158	ADAM6	DKK1	4.5897	3.8614	5.31801	9.55034e-24	0.552451
14:106622158	ADAM6	DKK3	2.14737	1.78599	2.50874	5.26572e-22	0.523239
14:106622150	ADAM6	DKK4	20.9879	15.3952	26.5806	1.47224e-11	0.30446
14:106622158	ADAM6	DKK4	39.0575	32.5911	45.524	1.76582e-22	0.53138
rs3211547	ADAM6	DLK2	0.177344	0.146482	0.208206	4.70317e-21	0.506501
rs3211548	ADAM6	DLK2	0.177344	0.146482	0.208206	4.70317e-21	0.506501
rs3211547	ADAM6	EDN2	0.594087	0.418756	0.769419	6.05737e-10	0.263001
rs3211548	ADAM6	EDN2	0.594087	0.418756	0.769419	6.05737e-10	0.263001
14:107062402	ADAM6	EPPK1	2.97415	2.17876	3.76954	1.69433e-11	0.302934
14:106110141	ADAM6	FAM127C	0.382387	0.272808	0.491967	2.1906e-10	0.274569
14:107062360	ADAM6	FAM162A	1.70531	1.28473	2.12588	6.11149e-13	0.338189
14:107062360	ADAM6	FAM189A2	0.575544	0.424488	0.7266	8.09341e-12	0.310925
rs3211547	ADAM6	FGF12	0.195091	0.162075	0.228107	7.62859e-22	0.520445
rs3211548	ADAM6	FGF12	0.195091	0.162075	0.228107	7.62859e-22	0.520445
14:107062360	ADAM6	FLJ44635	0.184613	0.152171	0.217054	8.77353e-21	0.50163
14:107062402	ADAM6	FLJ44635	0.12548	0.101504	0.149457	1.46093e-18	0.459839
14:106622150	ADAM6	FSTL4	0.238413	0.172836	0.303991	4.9436e-11	0.291196
14:106622158	ADAM6	FSTL4	0.414363	0.332497	0.496229	9.95254e-18	0.443292
14:107062360	ADAM6	GBE1	0.680315	0.488469	0.872162	1.23415e-10	0.281021
14:107062360	ADAM6	GK5	0.697949	0.52076	0.875138	2.08762e-12	0.325356
rs3211547	ADAM6	GNG4	0.312476	0.232072	0.392879	3.63854e-12	0.319474
rs3211548	ADAM6	GNG4	0.312476	0.232072	0.392879	3.63854e-12	0.319474
14:107062360	ADAM6	GOLGB1	1.40596	1.09212	1.7198	6.1641e-15	0.384159
14:107062402	ADAM6	GOLGB1	0.842379	0.600415	1.08434	2.37897e-10	0.273637
14:106622158	ADAM6	GPR155	0.232296	0.168304	0.296289	5.23246e-11	0.290568
rs3211547	ADAM6	GRHL3	0.246531	0.186367	0.306694	3.86122e-13	0.342926
rs3211548	ADAM6	GRHL3	0.246531	0.186367	0.306694	3.86122e-13	0.342926
rs3211547	ADAM6	HAUS5	0.244062	0.185272	0.302853	2.17096e-13	0.34882
rs3211548	ADAM6	HAUS5	0.244062	0.185272	0.302853	2.17096e-13	0.34882
rs3211547	ADAM6	HBA1	7.28049	6.48525	8.07572	6.82164e-37	0.72262
rs3211548	ADAM6	HBA1	7.28049	6.48525	8.07572	6.82164e-37	0.72262
rs3211547	ADAM6	HBA2	7.49327	6.62156	8.36497	1.94394e-34	0.696669
rs3211548	ADAM6	HBA2	7.49327	6.62156	8.36497	1.94394e-34	0.696669
rs3211547	ADAM6	HBB	3.95387	3.35436	4.55338	3.70434e-25	0.57482
rs3211548	ADAM6	HBB	3.95387	3.35436	4.55338	3.70434e-25	0.57482
14:106622158	ADAM6	HNRNPH2	0.731935	0.554068	0.909802	3.20558e-13	0.344836
14:106110141	ADAM6	HSD11B2	2.18502	1.73945	2.6306	5.74598e-17	0.427738
14:106110141	ADAM6	IL19	0.774194	0.649064	0.899324	3.42534e-23	0.543343
14:107062402	ADAM6	ITGB5	2.31555	1.67365	2.95745	6.60663e-11	0.287986
14:106622158	ADAM6	ITPR2	0.685504	0.500193	0.870815	2.56558e-11	0.298408
14:107062360	ADAM6	KIAA1456	0.314188	0.225663	0.402712	1.19681e-10	0.281365
rs3211547	ADAM6	KNTC1	0.583101	0.43504	0.731163	2.10481e-12	0.325269
rs3211548	ADAM6	KNTC1	0.583101	0.43504	0.731163	2.10481e-12	0.325269
14:106622150	ADAM6	LCN15	0.376914	0.334392	0.419436	1.27091e-35	0.70948
14:106622158	ADAM6	LCN15	0.431413	0.35039	0.512435	5.27393e-19	0.46843
rs3211547	ADAM6	LIM2	0.112495	0.0815336	0.143457	5.05733e-11	0.290945
rs3211548	ADAM6	LIM2	0.112495	0.0815336	0.143457	5.05733e-11	0.290945
rs3211547	ADAM6	LY6E	13.8175	9.92285	17.7122	1.21357e-10	0.281209
rs3211548	ADAM6	LY6E	13.8175	9.92285	17.7122	1.21357e-10	0.281209
14:107062360	ADAM6	MARK1	0.3335	0.274689	0.392311	1.09637e-20	0.499877
14:107062402	ADAM6	MARK1	0.209537	0.163487	0.255587	2.85397e-15	0.391552
14:107062360	ADAM6	MDM4	0.674552	0.524103	0.825001	5.92017e-15	0.384549
rs3211547	ADAM6	MED12L	0.407728	0.365813	0.449643	2.45179e-39	0.746263
rs3211548	ADAM6	MED12L	0.407728	0.365813	0.449643	2.45179e-39	0.746263
rs3211547	ADAM6	MMP25	0.141495	0.108492	0.174499	5.01632e-14	0.363587
rs3211548	ADAM6	MMP25	0.141495	0.108492	0.174499	5.01632e-14	0.363587
rs3211547	ADAM6	MRPL49	0.719089	0.574709	0.863469	2.45094e-17	0.435349
rs3211548	ADAM6	MRPL49	0.719089	0.574709	0.863469	2.45094e-17	0.435349
14:107062402	ADAM6	MRPS2	0.908599	0.660559	1.15664	3.72408e-11	0.294319
rs3211547	ADAM6	MUC21	0.363663	0.306891	0.420435	3.01609e-24	0.560515
rs3211548	ADAM6	MUC21	0.363663	0.306891	0.420435	3.01609e-24	0.560515
rs3211547	ADAM6	MYOC	0.445697	0.404212	0.487182	1.67192e-43	0.782023
rs3211548	ADAM6	MYOC	0.445697	0.404212	0.487182	1.67192e-43	0.782023
14:106622158	ADAM6	NBAS	0.628573	0.488921	0.768224	4.89284e-15	0.386386
rs3211547	ADAM6	NCDN	1.5135	1.06883	1.95816	5.19834e-10	0.264751
rs3211548	ADAM6	NCDN	1.5135	1.06883	1.95816	5.19834e-10	0.264751
14:107062360	ADAM6	NKTR	1.57222	1.24975	1.89469	7.86501e-17	0.424908
14:107062402	ADAM6	NMNAT2	0.201834	0.143603	0.260065	2.77742e-10	0.271885
14:106110141	ADAM6	NRAP	0.325643	0.286541	0.364744	3.07855e-33	0.683121
14:107062360	ADAM6	PAK7	0.197525	0.140597	0.254453	2.67727e-10	0.272301
14:106622158	ADAM6	PARM1	1.05221	0.744826	1.35959	4.27816e-10	0.266975
rs3211547	ADAM6	PCDH8	0.217792	0.164544	0.271041	4.18699e-13	0.342093
rs3211548	ADAM6	PCDH8	0.217792	0.164544	0.271041	4.18699e-13	0.342093
rs3211547	ADAM6	PITX2	2.33411	2.16189	2.50633	6.3829e-54	0.850951
rs3211548	ADAM6	PITX2	2.33411	2.16189	2.50633	6.3829e-54	0.850951
14:106110141	ADAM6	PLA2G4F	0.440191	0.348264	0.532118	2.06469e-16	0.416124
rs3211547	ADAM6	POLA2	0.596757	0.442961	0.750554	3.88294e-12	0.318783
rs3211548	ADAM6	POLA2	0.596757	0.442961	0.750554	3.88294e-12	0.318783
rs3211547	ADAM6	POU2F3	0.164442	0.12962	0.199265	4.29125e-16	0.409378
rs3211548	ADAM6	POU2F3	0.164442	0.12962	0.199265	4.29125e-16	0.409378
14:106622150	ADAM6	PRDX4	1.48638	1.13364	1.83912	1.10946e-13	0.355627
14:106622158	ADAM6	PRDX4	2.39766	1.94548	2.84984	6.75783e-19	0.466352
rs3211547	ADAM6	PTPN1	0.34965	0.246823	0.452477	5.37321e-10	0.264373
rs3211548	ADAM6	PTPN1	0.34965	0.246823	0.452477	5.37321e-10	0.264373
14:107062360	ADAM6	PTPN12	1.5172	1.28361	1.75079	1.11848e-24	0.567341
14:107062402	ADAM6	PTPN12	0.799646	0.590647	1.00865	6.85024e-12	0.312717
14:106622150	ADAM6	QPCT	0.623288	0.443695	0.802881	2.6546e-10	0.272397
14:107062360	ADAM6	RBM5	2.31726	1.71824	2.91628	4.39443e-12	0.317465
rs3211547	ADAM6	RLTPR	0.193088	0.146778	0.239397	1.78767e-13	0.350797
rs3211548	ADAM6	RLTPR	0.193088	0.146778	0.239397	1.78767e-13	0.350797
rs3211547	ADAM6	RNF217	0.159792	0.123975	0.195609	7.54987e-15	0.382198
rs3211548	ADAM6	RNF217	0.159792	0.123975	0.195609	7.54987e-15	0.382198
14:107062402	ADAM6	RNF220	0.587176	0.42677	0.747583	3.82417e-11	0.294027
14:107062402	ADAM6	RPTOR	0.554948	0.422834	0.687061	1.27984e-13	0.354184
rs3211547	ADAM6	SAMHD1	1.27665	1.04804	1.50526	2.87914e-20	0.492214
rs3211548	ADAM6	SAMHD1	1.27665	1.04804	1.50526	2.87914e-20	0.492214
14:107062360	ADAM6	SCGB1D4	14.7747	13.1193	16.4301	6.84695e-36	0.71231
14:107062402	ADAM6	SCGB1D4	7.60523	5.87241	9.33805	1.6634e-14	0.3745
rs3211547	ADAM6	SCHIP1	0.220846	0.161002	0.280689	2.81089e-11	0.297408
rs3211548	ADAM6	SCHIP1	0.220846	0.161002	0.280689	2.81089e-11	0.297408
14:106622150	ADAM6	SDR16C5	0.270868	0.215467	0.326269	6.7597e-17	0.426275
14:106622158	ADAM6	SDR16C5	0.555535	0.523554	0.587516	7.17097e-66	0.903649
14:106622150	ADAM6	SERPINA11	0.462594	0.370825	0.554364	1.25264e-17	0.441275
14:106622158	ADAM6	SERPINA11	0.775701	0.669842	0.881561	1.23481e-28	0.625318
rs3211547	ADAM6	SH3D21	0.136692	0.097159	0.176225	3.02324e-10	0.270924
rs3211548	ADAM6	SH3D21	0.136692	0.097159	0.176225	3.02324e-10	0.270924
14:107062360	ADAM6	SLC25A36	3.04287	2.64372	3.44202	5.14933e-30	0.643665
14:107062402	ADAM6	SLC25A36	1.59721	1.21506	1.97936	1.6042e-13	0.351896
rs3211547	ADAM6	SLC26A9	0.204588	0.158389	0.250786	1.08134e-14	0.378708
rs3211548	ADAM6	SLC26A9	0.204588	0.158389	0.250786	1.08134e-14	0.378708
14:107062402	ADAM6	SLC2A6	0.345282	0.250286	0.440277	4.98802e-11	0.291097
14:107062360	ADAM6	SLC38A5	0.60256	0.48452	0.720601	6.14879e-18	0.447491
14:107062402	ADAM6	SLC4A2	2.38419	1.76648	3.0019	4.81401e-12	0.316492
rs3211547	ADAM6	SNX15	0.298872	0.224107	0.373637	1.12363e-12	0.331857
rs3211548	ADAM6	SNX15	0.298872	0.224107	0.373637	1.12363e-12	0.331857
14:106110141	ADAM6	SULT2B1	1.34419	1.0834	1.60497	3.53179e-18	0.452287
rs3211547	ADAM6	TAF4B	0.188046	0.136761	0.239332	3.58977e-11	0.294723
rs3211548	ADAM6	TAF4B	0.188046	0.136761	0.239332	3.58977e-11	0.294723
rs3211547	ADAM6	TBR1	0.143894	0.106046	0.181743	8.82638e-12	0.309992
rs3211548	ADAM6	TBR1	0.143894	0.106046	0.181743	8.82638e-12	0.309992
rs3211547	ADAM6	TFAP2C	0.418788	0.30607	0.531506	2.17046e-11	0.300235
rs3211548	ADAM6	TFAP2C	0.418788	0.30607	0.531506	2.17046e-11	0.300235
14:107062360	ADAM6	TFR2	0.131894	0.0979426	0.165846	3.69955e-12	0.319298
14:107062402	ADAM6	TMCC2	0.178913	0.136769	0.221057	7.8989e-14	0.359046
rs3211547	ADAM6	TMEM51	0.592251	0.479747	0.704755	1.03546e-18	0.462757
rs3211548	ADAM6	TMEM51	0.592251	0.479747	0.704755	1.03546e-18	0.462757
rs3211547	ADAM6	TPD52L1	1.92427	1.42238	2.42616	6.30233e-12	0.313611
rs3211548	ADAM6	TPD52L1	1.92427	1.42238	2.42616	6.30233e-12	0.313611
14:107062402	ADAM6	TSSC4	0.463496	0.334824	0.592169	6.96836e-11	0.287394
rs3211547	ADAM6	TYMS	1.13926	0.806534	1.47198	4.23897e-10	0.26708
rs3211548	ADAM6	TYMS	1.13926	0.806534	1.47198	4.23897e-10	0.26708
rs3211547	ADAM6	VAPB	0.312953	0.221114	0.404792	4.99626e-10	0.265204
rs3211548	ADAM6	VAPB	0.312953	0.221114	0.404792	4.99626e-10	0.265204
14:106622158	ADAM6	VKORC1	0.888013	0.658309	1.11772	4.51095e-12	0.317186
rs3211547	ADAM6	WHSC1L1	0.420735	0.305868	0.535602	3.73645e-11	0.294283
rs3211548	ADAM6	WHSC1L1	0.420735	0.305868	0.535602	3.73645e-11	0.294283
14:107062402	ADAM6	WNT10B	0.0680729	0.0482675	0.0878783	3.71864e-10	0.268572
14:106622158	ADAM6	WNT16	0.193591	0.147628	0.239554	1.13289e-13	0.355416
14:107062360	ADAM6	YTHDC2	0.518945	0.395804	0.642086	1.10437e-13	0.355673
14:106622158	ADAM6	ZDHHC9	1.79343	1.32004	2.26681	1.0144e-11	0.308492
14:107062360	ADAM6	ZFYVE28	0.233787	0.180206	0.287368	2.19999e-14	0.371753
8:38880697	ADAM9	ADAMTS9	1.4577	1.13033	1.78507	8.29068e-15	0.38129
8:38880697	ADAM9	ATP1A2	2.13273	2.043	2.22247	8.82169e-82	0.946114
8:38880697	ADAM9	BEND5	0.136564	0.100787	0.172341	7.52518e-12	0.311708
8:38880697	ADAM9	BLMH	0.454887	0.330997	0.578777	3.40889e-11	0.295291
8:38880697	ADAM9	DPYSL4	0.435303	0.371235	0.499371	4.12661e-26	0.589298
8:38880697	ADAM9	ENO2	1.95083	1.64901	2.25266	1.59124e-24	0.564927
8:38880697	ADAM9	EXOSC9	0.212125	0.150279	0.273971	3.99745e-10	0.267749
8:38880697	ADAM9	FRYL	0.773779	0.600419	0.94714	7.38099e-15	0.382417
8:38880697	ADAM9	LRRN1	0.431713	0.307592	0.555834	2.45875e-10	0.273264
8:38880697	ADAM9	MZT1	0.339	0.252128	0.425873	3.07611e-12	0.321257
8:38880697	ADAM9	PAQR5	0.258148	0.185835	0.330462	9.69495e-11	0.283718
8:38880697	ADAM9	PCDHB13	0.272388	0.20558	0.339195	4.80679e-13	0.34067
8:38880697	ADAM9	PCDHB7	0.245618	0.185307	0.305929	5.05208e-13	0.340157
8:38880697	ADAM9	PCDHB8	0.670685	0.584833	0.756537	6.90556e-31	0.654804
8:38880697	ADAM9	RRM1	1.01865	0.728108	1.30918	1.85394e-10	0.276451
8:38880697	ADAM9	SAP30	0.163584	0.124576	0.202591	1.37904e-13	0.353429
8:38880697	ADAM9	SLC10A4	0.683815	0.528859	0.83877	1.27993e-14	0.377064
8:38880697	ADAM9	SLC36A4	0.17656	0.133655	0.219465	3.20435e-13	0.34484
8:38880697	ADAM9	TCF12	1.12667	0.853104	1.40024	3.0914e-13	0.345208
8:38880697	ADAM9	TOP3A	0.26239	0.189283	0.335497	7.96132e-11	0.285913
8:38880697	ADAM9	TUBGCP4	0.159873	0.112926	0.206821	5.11116e-10	0.264945
8:38880697	ADAM9	TYRP1	0.141458	0.102931	0.179986	3.41126e-11	0.295284
8:38880697	ADAM9	WDR72	1.08283	0.892282	1.27338	9.59328e-21	0.500928
10:111890220	ADD3	ANGPTL2	1.15207	0.89312	1.41101	8.63305e-15	0.380898
10:111890220	ADD3	BATF	0.219311	0.167515	0.271108	8.91083e-14	0.357835
10:111890220	ADD3	C10orf10	13.6233	13.2488	13.9978	3.20045e-104	0.976265
10:111890220	ADD3	CD19	0.156165	0.123791	0.188538	1.39541e-16	0.419706
10:111890220	ADD3	CD37	0.403116	0.294164	0.512069	2.54688e-11	0.298488
10:111890220	ADD3	CD79A	0.787434	0.654779	0.920089	5.64459e-22	0.522716
10:111890220	ADD3	CD79B	0.333126	0.291338	0.374915	1.27811e-31	0.663889
10:111890220	ADD3	CREM	0.294342	0.227744	0.36094	1.18959e-14	0.377778
10:111890220	ADD3	CXCR5	0.179113	0.148433	0.209794	1.68627e-21	0.514413
10:111890220	ADD3	ELFN1	0.150038	0.113759	0.186317	2.57121e-13	0.347093
10:111890220	ADD3	FAP	0.792546	0.708031	0.87706	7.49997e-38	0.732145
10:111890220	ADD3	GADD45G	0.488844	0.390203	0.587485	3.2273e-17	0.432902
10:111890220	ADD3	GMFG	0.194614	0.139824	0.249404	1.16278e-10	0.281687
10:111890220	ADD3	HAP1	0.135038	0.103976	0.166099	2.61172e-14	0.370062
10:111890220	ADD3	IGFBP1	6.13037	6.01868	6.24206	2.28831e-126	0.989434
10:111890220	ADD3	MAP1LC3B	0.567663	0.407806	0.72752	1.17385e-10	0.281581
10:111890220	ADD3	MMP19	0.386857	0.285559	0.488156	7.37786e-12	0.31192
10:111890220	ADD3	MMP2	15.6752	12.1103	19.2402	1.52274e-14	0.375365
10:111890220	ADD3	MS4A1	0.232416	0.198314	0.266518	3.27985e-26	0.590784
10:111890220	ADD3	MYO1E	0.875828	0.688985	1.06267	6.30019e-16	0.405807
10:111890220	ADD3	PAMR1	1.69134	1.40417	1.97852	9.48191e-22	0.518799
10:111890220	ADD3	PDCD1	0.156067	0.114604	0.197529	1.30885e-11	0.305736
10:111890220	ADD3	PIM1	0.875582	0.697833	1.05333	4.49543e-17	0.42994
10:111890220	ADD3	PLEKHO1	1.74321	1.49646	1.98996	2.1404e-27	0.608047
10:111890220	ADD3	POU2AF1	0.293915	0.224649	0.36318	8.07094e-14	0.358829
10:111890220	ADD3	PPP1R18	1.33224	1.11727	1.54722	3.0591e-23	0.544157
10:111890220	ADD3	RBPJ	0.749189	0.570317	0.928061	1.45857e-13	0.352861
10:111890220	ADD3	REN	0.585735	0.4199	0.75157	1.42457e-10	0.279412
10:111890220	ADD3	RIN2	1.27449	1.11234	1.43665	4.17009e-31	0.657546
10:111890220	ADD3	SNX9	0.946217	0.744256	1.14818	6.46589e-16	0.405564
10:111890220	ADD3	SPOCD1	0.132598	0.101095	0.1641	1.16762e-13	0.355111
10:111890220	ADD3	SPSB1	0.943004	0.755051	1.13096	1.62879e-17	0.438964
10:111890220	ADD3	TCL1A	0.30887	0.280292	0.337448	9.2766e-44	0.784047
10:111890220	ADD3	TMOD1	1.63371	1.3661	1.90132	8.57277e-23	0.536689
10:111890220	ADD3	TWIST1	0.794064	0.633031	0.955096	4.24664e-17	0.43045
10:111890220	ADD3	WAS	0.204164	0.149545	0.258783	1.71641e-11	0.302793
10:111890220	ADD3	WIPF1	0.606448	0.445384	0.767511	1.29257e-11	0.305871
20:49509856	ADNP	C1orf198	0.872855	0.624445	1.12126	1.71471e-10	0.27733
20:49508814	ADNP	C1QA	1.40211	1.04127	1.76295	3.66432e-12	0.319399
20:49510335	ADNP	C1QA	2.32856	1.86914	2.78799	9.21502e-18	0.443965
20:49508814	ADNP	C1QB	1.51122	1.13652	1.88592	7.68752e-13	0.33581
20:49510335	ADNP	C1QB	2.60865	2.15267	3.06464	6.25212e-21	0.504283
20:49510335	ADNP	C1QC	2.34346	1.71099	2.97593	2.41022e-11	0.299091
20:49509856	ADNP	CAPN9	0.494328	0.424899	0.563758	1.17483e-27	0.611743
20:49509856	ADNP	CARD10	1.8237	1.44724	2.20016	1.11254e-16	0.421767
20:49510335	ADNP	CCL5	1.73157	1.35184	2.1113	2.56352e-15	0.392576
20:49510335	ADNP	CCR5	0.161836	0.118002	0.205671	2.7647e-11	0.297589
20:49510335	ADNP	CD38	0.204303	0.164986	0.243621	2.21367e-18	0.456297
20:49510613	ADNP	CD38	0.110891	0.0784766	0.143305	4.36789e-10	0.266739
20:49510335	ADNP	CD8A	0.511424	0.41997	0.602879	2.6432e-20	0.492897
20:49509856	ADNP	CNTN5	0.376144	0.342289	0.409999	5.92641e-45	0.793254
20:49510335	ADNP	CXCR6	0.149202	0.108999	0.189404	2.26409e-11	0.299774
20:49510335	ADNP	DNAJC8	0.55627	0.410943	0.701597	6.73415e-12	0.3129
20:49510335	ADNP	FAM26F	0.151682	0.115488	0.187875	1.42091e-13	0.353126
20:49509856	ADNP	GPR132	0.419618	0.360048	0.479189	2.6829e-27	0.606646
20:49509856	ADNP	HIST1H2BH	0.553613	0.462488	0.644739	1.19136e-22	0.534279
20:49510335	ADNP	IRF8	0.175444	0.13464	0.216247	4.38268e-14	0.364932
20:49510335	ADNP	ITGAE	0.205256	0.157793	0.252718	3.34675e-14	0.367609
20:49510335	ADNP	LAG3	0.319944	0.244244	0.395644	9.68012e-14	0.357001
20:49508814	ADNP	MYBPC2	0.178501	0.130478	0.226524	2.13424e-11	0.300419
20:49510335	ADNP	MYBPC2	0.328393	0.271919	0.384867	2.18288e-21	0.512434
20:49509856	ADNP	NCOR2	3.80704	2.82485	4.78923	4.05375e-12	0.318325
20:49509856	ADNP	PLIN3	2.03765	1.61183	2.46347	2.13973e-16	0.415796
20:49510613	ADNP	PPFIA2	0.24656	0.181383	0.311737	1.07528e-11	0.307862
20:49508814	ADNP	PRF1	0.219101	0.159172	0.27903	4.00727e-11	0.293512
20:49510335	ADNP	PRF1	0.426801	0.360278	0.493324	2.69527e-24	0.561294
20:49510613	ADNP	PRF1	0.218647	0.158666	0.278627	4.47492e-11	0.292296
20:49509856	ADNP	PTPRS	3.49742	2.56968	4.42517	1.23262e-11	0.306386
20:49509856	ADNP	SDK2	0.980039	0.702311	1.25777	1.47265e-10	0.27904
20:49510613	ADNP	SERPINB9	0.265254	0.207873	0.322635	1.28667e-15	0.39911
20:49510578	ADNP	SFTPD	0.154828	0.12317	0.186486	6.65631e-17	0.426414
20:49510335	ADNP	SLAMF7	0.464799	0.362551	0.567047	2.99498e-15	0.391092
20:49510578	ADNP	SLC26A4	0.182585	0.145461	0.219708	4.89412e-17	0.429179
20:49509856	ADNP	SLC43A1	3.87856	3.00994	4.74718	7.23822e-15	0.382606
20:49509856	ADNP	SMAD9	0.203726	0.158364	0.249089	5.45587e-15	0.385337
20:49509856	ADNP	STXBP2	1.27851	0.91485	1.64216	1.68173e-10	0.277548
20:49509856	ADNP	TMEM184B	1.95818	1.42243	2.49394	4.04824e-11	0.2934
20:49510335	ADNP	WARS	8.83042	6.39353	11.2673	5.58932e-11	0.289839
20:49510335	ADNP	WDR72	0.826456	0.599468	1.05344	4.67827e-11	0.291805
20:49509856	ADNP	ZNF324	0.17518	0.132366	0.217994	4.11798e-13	0.342264
20:49510335	ADNP	ZNF683	0.13053	0.0928713	0.168188	2.7755e-10	0.271893
11:67052657	ADRBK1	ANGPTL2	1.15207	0.89312	1.41101	8.63305e-15	0.380898
11:67052657	ADRBK1	BATF	0.219311	0.167515	0.271108	8.91083e-14	0.357835
11:67052657	ADRBK1	C10orf10	13.6233	13.2488	13.9978	3.20045e-104	0.976265
11:67052657	ADRBK1	CD19	0.156165	0.123791	0.188538	1.39541e-16	0.419706
11:67052657	ADRBK1	CD37	0.403116	0.294164	0.512069	2.54688e-11	0.298488
11:67052657	ADRBK1	CD79A	0.787434	0.654779	0.920089	5.64459e-22	0.522716
11:67052657	ADRBK1	CD79B	0.333126	0.291338	0.374915	1.27811e-31	0.663889
11:67052657	ADRBK1	CREM	0.294342	0.227744	0.36094	1.18959e-14	0.377778
11:67052657	ADRBK1	CXCR5	0.179113	0.148433	0.209794	1.68627e-21	0.514413
11:67052657	ADRBK1	ELFN1	0.150038	0.113759	0.186317	2.57121e-13	0.347093
11:67052657	ADRBK1	FAP	0.792546	0.708031	0.87706	7.49997e-38	0.732145
11:67052657	ADRBK1	GADD45G	0.488844	0.390203	0.587485	3.2273e-17	0.432902
11:67052657	ADRBK1	GMFG	0.194614	0.139824	0.249404	1.16278e-10	0.281687
11:67052657	ADRBK1	HAP1	0.135038	0.103976	0.166099	2.61172e-14	0.370062
11:67052657	ADRBK1	IGFBP1	6.13037	6.01868	6.24206	2.28831e-126	0.989434
11:67052657	ADRBK1	MAP1LC3B	0.567663	0.407806	0.72752	1.17385e-10	0.281581
11:67052657	ADRBK1	MMP19	0.386857	0.285559	0.488156	7.37786e-12	0.31192
11:67052657	ADRBK1	MMP2	15.6752	12.1103	19.2402	1.52274e-14	0.375365
11:67052657	ADRBK1	MS4A1	0.232416	0.198314	0.266518	3.27985e-26	0.590784
11:67052657	ADRBK1	MYO1E	0.875828	0.688985	1.06267	6.30019e-16	0.405807
11:67052657	ADRBK1	PAMR1	1.69134	1.40417	1.97852	9.48191e-22	0.518799
11:67052657	ADRBK1	PDCD1	0.156067	0.114604	0.197529	1.30885e-11	0.305736
11:67052657	ADRBK1	PIM1	0.875582	0.697833	1.05333	4.49543e-17	0.42994
11:67052657	ADRBK1	PLEKHO1	1.74321	1.49646	1.98996	2.1404e-27	0.608047
11:67052657	ADRBK1	POU2AF1	0.293915	0.224649	0.36318	8.07094e-14	0.358829
11:67052657	ADRBK1	PPP1R18	1.33224	1.11727	1.54722	3.0591e-23	0.544157
11:67052657	ADRBK1	RBPJ	0.749189	0.570317	0.928061	1.45857e-13	0.352861
11:67052657	ADRBK1	REN	0.585735	0.4199	0.75157	1.42457e-10	0.279412
11:67052657	ADRBK1	RIN2	1.27449	1.11234	1.43665	4.17009e-31	0.657546
11:67052657	ADRBK1	SNX9	0.946217	0.744256	1.14818	6.46589e-16	0.405564
11:67052657	ADRBK1	SPOCD1	0.132598	0.101095	0.1641	1.16762e-13	0.355111
11:67052657	ADRBK1	SPSB1	0.943004	0.755051	1.13096	1.62879e-17	0.438964
11:67052657	ADRBK1	TCL1A	0.30887	0.280292	0.337448	9.2766e-44	0.784047
11:67052657	ADRBK1	TMOD1	1.63371	1.3661	1.90132	8.57277e-23	0.536689
11:67052657	ADRBK1	TWIST1	0.794064	0.633031	0.955096	4.24664e-17	0.43045
11:67052657	ADRBK1	WAS	0.204164	0.149545	0.258783	1.71641e-11	0.302793
11:67052657	ADRBK1	WIPF1	0.606448	0.445384	0.767511	1.29257e-11	0.305871
10:116061185	AFAP1L2	ANGPTL2	1.15207	0.89312	1.41101	8.63305e-15	0.380898
10:116061185	AFAP1L2	BATF	0.219311	0.167515	0.271108	8.91083e-14	0.357835
10:116061185	AFAP1L2	C10orf10	13.6233	13.2488	13.9978	3.20045e-104	0.976265
10:116061185	AFAP1L2	CD19	0.156165	0.123791	0.188538	1.39541e-16	0.419706
10:116061185	AFAP1L2	CD37	0.403116	0.294164	0.512069	2.54688e-11	0.298488
10:116061185	AFAP1L2	CD79A	0.787434	0.654779	0.920089	5.64459e-22	0.522716
10:116061185	AFAP1L2	CD79B	0.333126	0.291338	0.374915	1.27811e-31	0.663889
10:116061185	AFAP1L2	CREM	0.294342	0.227744	0.36094	1.18959e-14	0.377778
10:116061185	AFAP1L2	CXCR5	0.179113	0.148433	0.209794	1.68627e-21	0.514413
10:116061185	AFAP1L2	ELFN1	0.150038	0.113759	0.186317	2.57121e-13	0.347093
10:116061185	AFAP1L2	FAP	0.792546	0.708031	0.87706	7.49997e-38	0.732145
10:116061185	AFAP1L2	GADD45G	0.488844	0.390203	0.587485	3.2273e-17	0.432902
10:116061185	AFAP1L2	GMFG	0.194614	0.139824	0.249404	1.16278e-10	0.281687
10:116061185	AFAP1L2	HAP1	0.135038	0.103976	0.166099	2.61172e-14	0.370062
10:116061185	AFAP1L2	IGFBP1	6.13037	6.01868	6.24206	2.28831e-126	0.989434
10:116061185	AFAP1L2	MAP1LC3B	0.567663	0.407806	0.72752	1.17385e-10	0.281581
10:116061185	AFAP1L2	MMP19	0.386857	0.285559	0.488156	7.37786e-12	0.31192
10:116061185	AFAP1L2	MMP2	15.6752	12.1103	19.2402	1.52274e-14	0.375365
10:116061185	AFAP1L2	MS4A1	0.232416	0.198314	0.266518	3.27985e-26	0.590784
10:116061185	AFAP1L2	MYO1E	0.875828	0.688985	1.06267	6.30019e-16	0.405807
10:116061185	AFAP1L2	PAMR1	1.69134	1.40417	1.97852	9.48191e-22	0.518799
10:116061185	AFAP1L2	PDCD1	0.156067	0.114604	0.197529	1.30885e-11	0.305736
10:116061185	AFAP1L2	PIM1	0.875582	0.697833	1.05333	4.49543e-17	0.42994
10:116061185	AFAP1L2	PLEKHO1	1.74321	1.49646	1.98996	2.1404e-27	0.608047
10:116061185	AFAP1L2	POU2AF1	0.293915	0.224649	0.36318	8.07094e-14	0.358829
10:116061185	AFAP1L2	PPP1R18	1.33224	1.11727	1.54722	3.0591e-23	0.544157
10:116061185	AFAP1L2	RBPJ	0.749189	0.570317	0.928061	1.45857e-13	0.352861
10:116061185	AFAP1L2	REN	0.585735	0.4199	0.75157	1.42457e-10	0.279412
10:116061185	AFAP1L2	RIN2	1.27449	1.11234	1.43665	4.17009e-31	0.657546
10:116061185	AFAP1L2	SNX9	0.946217	0.744256	1.14818	6.46589e-16	0.405564
10:116061185	AFAP1L2	SPOCD1	0.132598	0.101095	0.1641	1.16762e-13	0.355111
10:116061185	AFAP1L2	SPSB1	0.943004	0.755051	1.13096	1.62879e-17	0.438964
10:116061185	AFAP1L2	TCL1A	0.30887	0.280292	0.337448	9.2766e-44	0.784047
10:116061185	AFAP1L2	TMOD1	1.63371	1.3661	1.90132	8.57277e-23	0.536689
10:116061185	AFAP1L2	TWIST1	0.794064	0.633031	0.955096	4.24664e-17	0.43045
10:116061185	AFAP1L2	WAS	0.204164	0.149545	0.258783	1.71641e-11	0.302793
10:116061185	AFAP1L2	WIPF1	0.606448	0.445384	0.767511	1.29257e-11	0.305871
14:105421098	AHNAK2	ADAMTS9	1.03742	0.80538	1.26947	6.80703e-15	0.3832
14:105409300	AHNAK2	ANGPTL2	1.15207	0.89312	1.41101	8.63305e-15	0.380898
14:105421098	AHNAK2	ATP1A2	1.06928	0.869857	1.26871	3.47806e-19	0.471901
14:105409300	AHNAK2	BATF	0.219311	0.167515	0.271108	8.91083e-14	0.357835
14:105409300	AHNAK2	C10orf10	13.6233	13.2488	13.9978	3.20045e-104	0.976265
14:105410997	AHNAK2	C10orf10	6.96426	5.75167	8.17685	4.86762e-21	0.506234
14:105421098	AHNAK2	CASKIN1	0.124661	0.0930658	0.156256	1.94753e-12	0.326088
14:105409300	AHNAK2	CD19	0.156165	0.123791	0.188538	1.39541e-16	0.419706
14:105410997	AHNAK2	CD19	0.0916491	0.0661714	0.117127	7.32763e-11	0.286835
14:105409300	AHNAK2	CD37	0.403116	0.294164	0.512069	2.54688e-11	0.298488
14:105409300	AHNAK2	CD79A	0.787434	0.654779	0.920089	5.64459e-22	0.522716
14:105410997	AHNAK2	CD79A	0.396872	0.279887	0.513858	5.81261e-10	0.263473
14:105409300	AHNAK2	CD79B	0.333126	0.291338	0.374915	1.27811e-31	0.663889
14:105410997	AHNAK2	CD79B	0.168799	0.127173	0.210426	6.08591e-13	0.338232
14:105421098	AHNAK2	CDCA2	0.195304	0.142345	0.248263	2.88614e-11	0.297118
14:105409300	AHNAK2	CREM	0.294342	0.227744	0.36094	1.18959e-14	0.377778
14:105409300	AHNAK2	CXCR5	0.179113	0.148433	0.209794	1.68627e-21	0.514413
14:105410997	AHNAK2	CXCR5	0.106981	0.082058	0.131905	4.74518e-14	0.364141
14:105421098	AHNAK2	DPYSL4	0.214734	0.154704	0.274765	9.00195e-11	0.284545
14:105409300	AHNAK2	ELFN1	0.150038	0.113759	0.186317	2.57121e-13	0.347093
14:105421098	AHNAK2	ENO2	1.19073	0.942823	1.43863	1.75482e-16	0.417613
14:105409300	AHNAK2	FAP	0.792546	0.708031	0.87706	7.49997e-38	0.732145
14:105410997	AHNAK2	FAP	0.377891	0.283021	0.472761	1.30675e-12	0.330278
14:105421098	AHNAK2	FAXC	0.107264	0.0761446	0.138384	3.37151e-10	0.269686
14:105409300	AHNAK2	GADD45G	0.488844	0.390203	0.587485	3.2273e-17	0.432902
14:105409300	AHNAK2	GMFG	0.194614	0.139824	0.249404	1.16278e-10	0.281687
14:105409300	AHNAK2	HAP1	0.135038	0.103976	0.166099	2.61172e-14	0.370062
14:105410997	AHNAK2	HAP1	0.0830913	0.0594845	0.106698	1.61298e-10	0.278017
14:105409300	AHNAK2	IGFBP1	6.13037	6.01868	6.24206	2.28831e-126	0.989434
14:105410997	AHNAK2	IGFBP1	3.07855	2.53047	3.62664	2.00169e-20	0.495113
14:105421098	AHNAK2	KDM3A	0.606993	0.481913	0.732074	1.01223e-16	0.422624
14:105409300	AHNAK2	MAP1LC3B	0.567663	0.407806	0.72752	1.17385e-10	0.281581
14:105410997	AHNAK2	MEX3B	0.109956	0.0780422	0.141869	3.41937e-10	0.269526
14:105409300	AHNAK2	MMP19	0.386857	0.285559	0.488156	7.37786e-12	0.31192
14:105409300	AHNAK2	MMP2	15.6752	12.1103	19.2402	1.52274e-14	0.375365
14:105409300	AHNAK2	MS4A1	0.232416	0.198314	0.266518	3.27985e-26	0.590784
14:105410997	AHNAK2	MS4A1	0.13022	0.100133	0.160306	3.21793e-14	0.367998
14:105409300	AHNAK2	MYO1E	0.875828	0.688985	1.06267	6.30019e-16	0.405807
14:105421098	AHNAK2	MZT1	0.222766	0.159039	0.286492	2.06015e-10	0.275262
14:105421098	AHNAK2	NDRG1	5.51685	4.29146	6.74224	4.83389e-15	0.386502
14:105421098	AHNAK2	NFYA	0.431068	0.306074	0.556061	3.30832e-10	0.269901
14:105409300	AHNAK2	PAMR1	1.69134	1.40417	1.97852	9.48191e-22	0.518799
14:105410997	AHNAK2	PAMR1	0.956542	0.715848	1.19724	1.43999e-12	0.32926
14:105421098	AHNAK2	PCDHB13	0.170102	0.11998	0.220224	5.73991e-10	0.263618
14:105421098	AHNAK2	PCDHB8	0.412202	0.338178	0.486225	3.44216e-20	0.490784
14:105409300	AHNAK2	PDCD1	0.156067	0.114604	0.197529	1.30885e-11	0.305736
14:105421098	AHNAK2	PFKFB4	0.613012	0.517419	0.708606	2.79158e-24	0.561051
14:105421098	AHNAK2	PGM1	0.871968	0.692579	1.05136	9.267e-17	0.423425
14:105409300	AHNAK2	PIM1	0.875582	0.697833	1.05333	4.49543e-17	0.42994
14:105409300	AHNAK2	PLEKHO1	1.74321	1.49646	1.98996	2.1404e-27	0.608047
14:105410997	AHNAK2	PLEKHO1	0.85511	0.619406	1.09081	5.35092e-11	0.290321
14:105409300	AHNAK2	POU2AF1	0.293915	0.224649	0.36318	8.07094e-14	0.358829
14:105410997	AHNAK2	PPFIA2	0.248773	0.183858	0.313688	6.4188e-12	0.313414
14:105421098	AHNAK2	PPFIA2	0.250346	0.185619	0.315073	4.42528e-12	0.31739
14:105409300	AHNAK2	PPP1R18	1.33224	1.11727	1.54722	3.0591e-23	0.544157
14:105409300	AHNAK2	RBPJ	0.749189	0.570317	0.928061	1.45857e-13	0.352861
14:105409300	AHNAK2	REN	0.585735	0.4199	0.75157	1.42457e-10	0.279412
14:105409300	AHNAK2	RIN2	1.27449	1.11234	1.43665	4.17009e-31	0.657546
14:105410997	AHNAK2	RIN2	0.692859	0.538669	0.847049	5.3088e-15	0.3856
14:105421098	AHNAK2	SAP30	0.123926	0.097305	0.150547	8.99262e-16	0.402479
14:105421098	AHNAK2	SLC36A4	0.133778	0.104456	0.1631	2.4973e-15	0.392825
14:105409300	AHNAK2	SNX9	0.946217	0.744256	1.14818	6.46589e-16	0.405564
14:105409300	AHNAK2	SPOCD1	0.132598	0.101095	0.1641	1.16762e-13	0.355111
14:105409300	AHNAK2	SPSB1	0.943004	0.755051	1.13096	1.62879e-17	0.438964
14:105410997	AHNAK2	SPSB1	0.549274	0.399757	0.698791	3.34085e-11	0.295513
14:105421098	AHNAK2	TATDN2	0.282804	0.212186	0.353421	1.04024e-12	0.332662
14:105409300	AHNAK2	TCL1A	0.30887	0.280292	0.337448	9.2766e-44	0.784047
14:105410997	AHNAK2	TCL1A	0.169274	0.137409	0.201139	6.05757e-19	0.46727
14:105421098	AHNAK2	TET1	0.201073	0.160386	0.241761	3.76504e-17	0.431527
14:105409300	AHNAK2	TMOD1	1.63371	1.3661	1.90132	8.57277e-23	0.536689
14:105410997	AHNAK2	TMOD1	0.892765	0.662272	1.12326	4.17417e-12	0.318013
14:105409300	AHNAK2	TWIST1	0.794064	0.633031	0.955096	4.24664e-17	0.43045
14:105410997	AHNAK2	TWIST1	0.451037	0.322108	0.579965	2.00459e-10	0.27557
14:105409300	AHNAK2	WAS	0.204164	0.149545	0.258783	1.71641e-11	0.302793
14:105409300	AHNAK2	WIPF1	0.606448	0.445384	0.767511	1.29257e-11	0.305871
7:91630473	AKAP9	C1orf198	0.872855	0.624445	1.12126	1.71471e-10	0.27733
7:91670309	AKAP9	CAMP	0.114912	0.084153	0.145671	1.75467e-11	0.302553
7:91630473	AKAP9	CAPN9	0.494328	0.424899	0.563758	1.17483e-27	0.611743
7:91630473	AKAP9	CARD10	1.8237	1.44724	2.20016	1.11254e-16	0.421767
7:91670309	AKAP9	CD55	2.18454	1.58546	2.78363	4.42114e-11	0.292429
7:91630473	AKAP9	CNTN5	0.376144	0.342289	0.409999	5.92641e-45	0.793254
7:91670309	AKAP9	FUT3	0.878741	0.727353	1.03013	2.4532e-21	0.511536
7:91630473	AKAP9	GPR132	0.419618	0.360048	0.479189	2.6829e-27	0.606646
7:91630473	AKAP9	HIST1H2BH	0.553613	0.462488	0.644739	1.19136e-22	0.534279
7:91670309	AKAP9	IL19	0.384934	0.272354	0.497513	4.44916e-10	0.266528
7:91630473	AKAP9	NCOR2	3.80704	2.82485	4.78923	4.05375e-12	0.318325
7:91670309	AKAP9	NRAP	0.167787	0.128334	0.207241	7.28541e-14	0.359857
7:91630473	AKAP9	PLIN3	2.03765	1.61183	2.46347	2.13973e-16	0.415796
7:91630473	AKAP9	PTPRS	3.49742	2.56968	4.42517	1.23262e-11	0.306386
7:91630473	AKAP9	SDK2	0.980039	0.702311	1.25777	1.47265e-10	0.27904
7:91630473	AKAP9	SLC43A1	3.87856	3.00994	4.74718	7.23822e-15	0.382606
7:91630473	AKAP9	SMAD9	0.203726	0.158364	0.249089	5.45587e-15	0.385337
7:91630473	AKAP9	STXBP2	1.27851	0.91485	1.64216	1.68173e-10	0.277548
7:91670309	AKAP9	SULT2B1	0.76298	0.55207	0.97389	5.94929e-11	0.289147
7:91630473	AKAP9	TMEM184B	1.95818	1.42243	2.49394	4.04824e-11	0.2934
7:91630473	AKAP9	ZNF324	0.17518	0.132366	0.217994	4.11798e-13	0.342264
9:38395753	ALDH1B1	ANGPTL2	1.15207	0.89312	1.41101	8.63305e-15	0.380898
9:38395753	ALDH1B1	BATF	0.219311	0.167515	0.271108	8.91083e-14	0.357835
9:38395753	ALDH1B1	C10orf10	13.6233	13.2488	13.9978	3.20045e-104	0.976265
9:38395753	ALDH1B1	CD19	0.156165	0.123791	0.188538	1.39541e-16	0.419706
9:38395753	ALDH1B1	CD37	0.403116	0.294164	0.512069	2.54688e-11	0.298488
9:38395753	ALDH1B1	CD79A	0.787434	0.654779	0.920089	5.64459e-22	0.522716
9:38395753	ALDH1B1	CD79B	0.333126	0.291338	0.374915	1.27811e-31	0.663889
9:38395753	ALDH1B1	CREM	0.294342	0.227744	0.36094	1.18959e-14	0.377778
9:38395753	ALDH1B1	CXCR5	0.179113	0.148433	0.209794	1.68627e-21	0.514413
9:38395753	ALDH1B1	ELFN1	0.150038	0.113759	0.186317	2.57121e-13	0.347093
9:38395753	ALDH1B1	FAP	0.792546	0.708031	0.87706	7.49997e-38	0.732145
9:38395753	ALDH1B1	GADD45G	0.488844	0.390203	0.587485	3.2273e-17	0.432902
9:38395753	ALDH1B1	GMFG	0.194614	0.139824	0.249404	1.16278e-10	0.281687
9:38395753	ALDH1B1	HAP1	0.135038	0.103976	0.166099	2.61172e-14	0.370062
9:38395753	ALDH1B1	IGFBP1	6.13037	6.01868	6.24206	2.28831e-126	0.989434
9:38395753	ALDH1B1	MAP1LC3B	0.567663	0.407806	0.72752	1.17385e-10	0.281581
9:38395753	ALDH1B1	MMP19	0.386857	0.285559	0.488156	7.37786e-12	0.31192
9:38395753	ALDH1B1	MMP2	15.6752	12.1103	19.2402	1.52274e-14	0.375365
9:38395753	ALDH1B1	MS4A1	0.232416	0.198314	0.266518	3.27985e-26	0.590784
9:38395753	ALDH1B1	MYO1E	0.875828	0.688985	1.06267	6.30019e-16	0.405807
9:38395753	ALDH1B1	PAMR1	1.69134	1.40417	1.97852	9.48191e-22	0.518799
9:38395753	ALDH1B1	PDCD1	0.156067	0.114604	0.197529	1.30885e-11	0.305736
9:38395753	ALDH1B1	PIM1	0.875582	0.697833	1.05333	4.49543e-17	0.42994
9:38395753	ALDH1B1	PLEKHO1	1.74321	1.49646	1.98996	2.1404e-27	0.608047
9:38395753	ALDH1B1	POU2AF1	0.293915	0.224649	0.36318	8.07094e-14	0.358829
9:38395753	ALDH1B1	PPP1R18	1.33224	1.11727	1.54722	3.0591e-23	0.544157
9:38395753	ALDH1B1	RBPJ	0.749189	0.570317	0.928061	1.45857e-13	0.352861
9:38395753	ALDH1B1	REN	0.585735	0.4199	0.75157	1.42457e-10	0.279412
9:38395753	ALDH1B1	RIN2	1.27449	1.11234	1.43665	4.17009e-31	0.657546
9:38395753	ALDH1B1	SNX9	0.946217	0.744256	1.14818	6.46589e-16	0.405564
9:38395753	ALDH1B1	SPOCD1	0.132598	0.101095	0.1641	1.16762e-13	0.355111
9:38395753	ALDH1B1	SPSB1	0.943004	0.755051	1.13096	1.62879e-17	0.438964
9:38395753	ALDH1B1	TCL1A	0.30887	0.280292	0.337448	9.2766e-44	0.784047
9:38395753	ALDH1B1	TMOD1	1.63371	1.3661	1.90132	8.57277e-23	0.536689
9:38395753	ALDH1B1	TWIST1	0.794064	0.633031	0.955096	4.24664e-17	0.43045
9:38395753	ALDH1B1	WAS	0.204164	0.149545	0.258783	1.71641e-11	0.302793
9:38395753	ALDH1B1	WIPF1	0.606448	0.445384	0.767511	1.29257e-11	0.305871
15:85400602	ALPK3	C1QA	2.32856	1.86914	2.78799	9.21502e-18	0.443965
15:85400602	ALPK3	C1QB	2.60865	2.15267	3.06464	6.25212e-21	0.504283
15:85400602	ALPK3	C1QC	2.34346	1.71099	2.97593	2.41022e-11	0.299091
15:85400602	ALPK3	CCL5	1.73157	1.35184	2.1113	2.56352e-15	0.392576
15:85400602	ALPK3	CCR5	0.161836	0.118002	0.205671	2.7647e-11	0.297589
15:85400602	ALPK3	CD38	0.204303	0.164986	0.243621	2.21367e-18	0.456297
15:85400602	ALPK3	CD8A	0.511424	0.41997	0.602879	2.6432e-20	0.492897
15:85400602	ALPK3	CXCR6	0.149202	0.108999	0.189404	2.26409e-11	0.299774
15:85400602	ALPK3	DNAJC8	0.55627	0.410943	0.701597	6.73415e-12	0.3129
15:85400602	ALPK3	FAM26F	0.151682	0.115488	0.187875	1.42091e-13	0.353126
15:85400602	ALPK3	IRF8	0.175444	0.13464	0.216247	4.38268e-14	0.364932
15:85400602	ALPK3	ITGAE	0.205256	0.157793	0.252718	3.34675e-14	0.367609
15:85400602	ALPK3	LAG3	0.319944	0.244244	0.395644	9.68012e-14	0.357001
15:85400602	ALPK3	MYBPC2	0.328393	0.271919	0.384867	2.18288e-21	0.512434
15:85400602	ALPK3	PRF1	0.426801	0.360278	0.493324	2.69527e-24	0.561294
15:85400602	ALPK3	SLAMF7	0.464799	0.362551	0.567047	2.99498e-15	0.391092
15:85400602	ALPK3	WARS	8.83042	6.39353	11.2673	5.58932e-11	0.289839
15:85400602	ALPK3	WDR72	0.826456	0.599468	1.05344	4.67827e-11	0.291805
15:85400602	ALPK3	ZNF683	0.13053	0.0928713	0.168188	2.7755e-10	0.271893
3:134086349	AMOTL2	DUOX1	1.51635	1.09502	1.93767	7.19502e-11	0.287038
3:134086349	AMOTL2	PIP	0.190541	0.158505	0.222578	4.95408e-22	0.523697
3:134086349	AMOTL2	SCGB2A2	4.13615	3.589	4.68331	1.02078e-29	0.639791
3:134086349	AMOTL2	SLC46A2	0.527767	0.373627	0.681906	4.24243e-10	0.267071
5:14745985	ANKH	C1orf198	0.872855	0.624445	1.12126	1.71471e-10	0.27733
5:14745985	ANKH	CAPN9	0.494328	0.424899	0.563758	1.17483e-27	0.611743
5:14745985	ANKH	CARD10	1.8237	1.44724	2.20016	1.11254e-16	0.421767
5:14745985	ANKH	CNTN5	0.376144	0.342289	0.409999	5.92641e-45	0.793254
5:14745985	ANKH	GPR132	0.419618	0.360048	0.479189	2.6829e-27	0.606646
5:14745985	ANKH	HIST1H2BH	0.553613	0.462488	0.644739	1.19136e-22	0.534279
5:14745985	ANKH	NCOR2	3.80704	2.82485	4.78923	4.05375e-12	0.318325
5:14745985	ANKH	PLIN3	2.03765	1.61183	2.46347	2.13973e-16	0.415796
5:14745985	ANKH	PTPRS	3.49742	2.56968	4.42517	1.23262e-11	0.306386
5:14745985	ANKH	SDK2	0.980039	0.702311	1.25777	1.47265e-10	0.27904
5:14745985	ANKH	SLC43A1	3.87856	3.00994	4.74718	7.23822e-15	0.382606
5:14745985	ANKH	SMAD9	0.203726	0.158364	0.249089	5.45587e-15	0.385337
5:14745985	ANKH	STXBP2	1.27851	0.91485	1.64216	1.68173e-10	0.277548
5:14745985	ANKH	TMEM184B	1.95818	1.42243	2.49394	4.04824e-11	0.2934
5:14745985	ANKH	ZNF324	0.17518	0.132366	0.217994	4.11798e-13	0.342264
6:34949577	ANKS1A	ANGPTL2	1.15207	0.89312	1.41101	8.63305e-15	0.380898
6:34949577	ANKS1A	BATF	0.219311	0.167515	0.271108	8.91083e-14	0.357835
6:34949577	ANKS1A	C10orf10	13.6233	13.2488	13.9978	3.20045e-104	0.976265
6:34949577	ANKS1A	CD19	0.156165	0.123791	0.188538	1.39541e-16	0.419706
6:34949577	ANKS1A	CD37	0.403116	0.294164	0.512069	2.54688e-11	0.298488
6:34949577	ANKS1A	CD79A	0.787434	0.654779	0.920089	5.64459e-22	0.522716
6:34949577	ANKS1A	CD79B	0.333126	0.291338	0.374915	1.27811e-31	0.663889
6:34949577	ANKS1A	CREM	0.294342	0.227744	0.36094	1.18959e-14	0.377778
6:34949577	ANKS1A	CXCR5	0.179113	0.148433	0.209794	1.68627e-21	0.514413
6:34949577	ANKS1A	ELFN1	0.150038	0.113759	0.186317	2.57121e-13	0.347093
6:34949577	ANKS1A	FAP	0.792546	0.708031	0.87706	7.49997e-38	0.732145
6:34949577	ANKS1A	GADD45G	0.488844	0.390203	0.587485	3.2273e-17	0.432902
6:34949577	ANKS1A	GMFG	0.194614	0.139824	0.249404	1.16278e-10	0.281687
6:34949577	ANKS1A	HAP1	0.135038	0.103976	0.166099	2.61172e-14	0.370062
6:34949577	ANKS1A	IGFBP1	6.13037	6.01868	6.24206	2.28831e-126	0.989434
6:34949577	ANKS1A	MAP1LC3B	0.567663	0.407806	0.72752	1.17385e-10	0.281581
6:34949577	ANKS1A	MMP19	0.386857	0.285559	0.488156	7.37786e-12	0.31192
6:34949577	ANKS1A	MMP2	15.6752	12.1103	19.2402	1.52274e-14	0.375365
6:34949577	ANKS1A	MS4A1	0.232416	0.198314	0.266518	3.27985e-26	0.590784
6:34949577	ANKS1A	MYO1E	0.875828	0.688985	1.06267	6.30019e-16	0.405807
6:34949577	ANKS1A	PAMR1	1.69134	1.40417	1.97852	9.48191e-22	0.518799
6:34949577	ANKS1A	PDCD1	0.156067	0.114604	0.197529	1.30885e-11	0.305736
6:34949577	ANKS1A	PIM1	0.875582	0.697833	1.05333	4.49543e-17	0.42994
6:34949577	ANKS1A	PLEKHO1	1.74321	1.49646	1.98996	2.1404e-27	0.608047
6:34949577	ANKS1A	POU2AF1	0.293915	0.224649	0.36318	8.07094e-14	0.358829
6:34949577	ANKS1A	PPP1R18	1.33224	1.11727	1.54722	3.0591e-23	0.544157
6:34949577	ANKS1A	RBPJ	0.749189	0.570317	0.928061	1.45857e-13	0.352861
6:34949577	ANKS1A	REN	0.585735	0.4199	0.75157	1.42457e-10	0.279412
6:34949577	ANKS1A	RIN2	1.27449	1.11234	1.43665	4.17009e-31	0.657546
6:34949577	ANKS1A	SNX9	0.946217	0.744256	1.14818	6.46589e-16	0.405564
6:34949577	ANKS1A	SPOCD1	0.132598	0.101095	0.1641	1.16762e-13	0.355111
6:34949577	ANKS1A	SPSB1	0.943004	0.755051	1.13096	1.62879e-17	0.438964
6:34949577	ANKS1A	TCL1A	0.30887	0.280292	0.337448	9.2766e-44	0.784047
6:34949577	ANKS1A	TMOD1	1.63371	1.3661	1.90132	8.57277e-23	0.536689
6:34949577	ANKS1A	TWIST1	0.794064	0.633031	0.955096	4.24664e-17	0.43045
6:34949577	ANKS1A	WAS	0.204164	0.149545	0.258783	1.71641e-11	0.302793
6:34949577	ANKS1A	WIPF1	0.606448	0.445384	0.767511	1.29257e-11	0.305871
11:70009453	ANO1	ABCB6	1.00161	0.716714	1.28651	1.68161e-10	0.277549
11:70009453	ANO1	ADCK2	0.368641	0.276435	0.460847	1.1172e-12	0.331916
11:70009453	ANO1	AGAP3	1.70386	1.46716	1.94056	5.0038e-28	0.616943
11:70009453	ANO1	AIP	1.14349	0.898164	1.38882	8.43097e-16	0.403083
11:70009453	ANO1	APLP1	0.949226	0.708405	1.19005	2.03079e-12	0.325647
11:70009453	ANO1	ARFRP1	0.540149	0.458922	0.621376	2.02481e-25	0.578855
11:70009453	ANO1	ARL8A	0.540883	0.394366	0.687399	2.77512e-11	0.297548
11:70009453	ANO1	ATG4D	0.592848	0.44442	0.741277	1.16391e-12	0.331489
11:70009453	ANO1	CAPN1	4.51403	3.25883	5.76923	7.39958e-11	0.286727
11:70009453	ANO1	CDH23	0.391682	0.278468	0.504895	2.96263e-10	0.271153
11:70009453	ANO1	CDKN2D	0.460982	0.415382	0.506581	6.27917e-41	0.760567
11:70009453	ANO1	CELSR2	2.3396	1.66945	3.00975	2.15633e-10	0.274747
11:70009453	ANO1	CPNE1	4.63352	3.76654	5.5005	4.22581e-19	0.47028
11:70009453	ANO1	CRB2	0.527937	0.417037	0.638838	2.81432e-16	0.413277
11:70009453	ANO1	CSNK1D	1.70756	1.23085	2.18426	8.56067e-11	0.285105
11:70009453	ANO1	EEF1D	6.54334	4.93177	8.15492	5.76239e-13	0.338798
11:70009453	ANO1	EIF3D	5.29211	4.3483	6.23592	2.23301e-20	0.494242
11:70009453	ANO1	EIF3G	2.73722	2.07793	3.3965	2.1621e-13	0.348861
11:70009453	ANO1	EPHA1	0.85879	0.685448	1.03213	3.27959e-17	0.432758
11:70009453	ANO1	EPPK1	5.89849	5.05028	6.74671	7.17177e-27	0.60049
11:70009453	ANO1	FGFRL1	11.6041	8.62101	14.5871	3.50128e-12	0.319883
11:70009453	ANO1	FIS1	1.11173	0.815904	1.40755	1.39305e-11	0.30506
11:70009453	ANO1	GRB7	3.5162	2.83055	4.20186	4.72812e-18	0.449769
11:70009453	ANO1	IDH3B	1.28803	1.0146	1.56146	4.87787e-16	0.408188
11:70009453	ANO1	ILVBL	1.1946	0.952895	1.4363	3.74388e-17	0.431577
11:70009453	ANO1	ITGB5	4.53728	3.82427	5.25029	4.81604e-24	0.557258
11:70009453	ANO1	KEAP1	1.99282	1.60024	2.38541	8.45186e-18	0.44472
11:70009453	ANO1	KIAA0195	1.78267	1.44191	2.12344	1.49493e-18	0.459644
11:70009453	ANO1	MED16	1.24836	0.912113	1.58462	2.23351e-11	0.299923
11:70009453	ANO1	MRPL4	1.62381	1.25245	1.99517	1.98668e-14	0.372756
11:70009453	ANO1	MRPS2	1.8118	1.54541	2.07819	3.82341e-26	0.589792
11:70009453	ANO1	NDUFV1	2.53231	1.96689	3.09773	6.25028e-15	0.384025
11:70009453	ANO1	NMNAT2	0.434696	0.376666	0.492726	2.12879e-29	0.635583
11:70009453	ANO1	OBSL1	3.7877	2.78197	4.79343	1.28109e-11	0.305968
11:70009453	ANO1	PPP1R26	0.668228	0.535282	0.801174	1.47228e-17	0.439854
11:70009453	ANO1	PTDSS2	1.33184	1.09345	1.57023	2.80591e-20	0.49242
11:70009453	ANO1	PTGES2	1.03658	0.757793	1.31536	2.10757e-11	0.300556
11:70009453	ANO1	PTPRA	0.471564	0.332835	0.610292	5.43731e-10	0.264237
11:70009453	ANO1	PUF60	7.54747	6.2712	8.82374	7.2389e-22	0.520841
11:70009453	ANO1	RAB11B	3.82105	2.99306	4.64903	1.4021e-15	0.398299
11:70009453	ANO1	RABGGTA	0.539244	0.432828	0.64566	9.32399e-18	0.443862
11:70009453	ANO1	RASEF	0.793813	0.674328	0.913297	2.16919e-25	0.578397
11:70009453	ANO1	RBM23	0.61203	0.431919	0.79214	5.49733e-10	0.264112
11:70009453	ANO1	RNF220	1.22855	1.06915	1.38794	2.09639e-30	0.648691
11:70009453	ANO1	RPS21	10.9095	9.04614	12.7729	1.39899e-21	0.51584
11:70009453	ANO1	RPTOR	1.03361	0.890711	1.17651	3.4336e-28	0.619215
11:70009453	ANO1	SLC25A11	0.65277	0.502431	0.803109	2.77087e-14	0.369478
11:70009453	ANO1	SLC2A6	0.55318	0.427691	0.678669	1.34845e-14	0.376555
11:70009453	ANO1	SLC4A11	1.00592	0.732414	1.27942	3.19685e-11	0.295997
11:70009453	ANO1	SLC4A2	5.00544	4.43189	5.57899	5.09971e-35	0.703023
11:70009453	ANO1	SWI5	0.357983	0.2953	0.420665	6.98197e-21	0.50342
11:70009453	ANO1	TGM1	0.86495	0.641574	1.08833	4.2242e-12	0.317886
11:70009453	ANO1	TMCC2	0.362965	0.325501	0.400429	3.58542e-39	0.744732
11:70009453	ANO1	TSSC4	0.930115	0.791505	1.06872	1.04033e-25	0.583259
9:100760861	ANP32B	ADAMTS9	1.4577	1.13033	1.78507	8.29068e-15	0.38129
9:100760861	ANP32B	ATP1A2	2.13273	2.043	2.22247	8.82169e-82	0.946114
9:100760861	ANP32B	BEND5	0.136564	0.100787	0.172341	7.52518e-12	0.311708
9:100760861	ANP32B	BLMH	0.454887	0.330997	0.578777	3.40889e-11	0.295291
9:100760861	ANP32B	DPYSL4	0.435303	0.371235	0.499371	4.12661e-26	0.589298
9:100760861	ANP32B	ENO2	1.95083	1.64901	2.25266	1.59124e-24	0.564927
9:100760861	ANP32B	EXOSC9	0.212125	0.150279	0.273971	3.99745e-10	0.267749
9:100760861	ANP32B	FRYL	0.773779	0.600419	0.94714	7.38099e-15	0.382417
9:100760861	ANP32B	LRRN1	0.431713	0.307592	0.555834	2.45875e-10	0.273264
9:100760861	ANP32B	MZT1	0.339	0.252128	0.425873	3.07611e-12	0.321257
9:100760861	ANP32B	PAQR5	0.258148	0.185835	0.330462	9.69495e-11	0.283718
9:100760861	ANP32B	PCDHB13	0.272388	0.20558	0.339195	4.80679e-13	0.34067
9:100760861	ANP32B	PCDHB7	0.245618	0.185307	0.305929	5.05208e-13	0.340157
9:100760861	ANP32B	PCDHB8	0.670685	0.584833	0.756537	6.90556e-31	0.654804
9:100760861	ANP32B	RRM1	1.01865	0.728108	1.30918	1.85394e-10	0.276451
9:100760861	ANP32B	SAP30	0.163584	0.124576	0.202591	1.37904e-13	0.353429
9:100760861	ANP32B	SLC10A4	0.683815	0.528859	0.83877	1.27993e-14	0.377064
9:100760861	ANP32B	SLC36A4	0.17656	0.133655	0.219465	3.20435e-13	0.34484
9:100760861	ANP32B	TCF12	1.12667	0.853104	1.40024	3.0914e-13	0.345208
9:100760861	ANP32B	TOP3A	0.26239	0.189283	0.335497	7.96132e-11	0.285913
9:100760861	ANP32B	TUBGCP4	0.159873	0.112926	0.206821	5.11116e-10	0.264945
9:100760861	ANP32B	TYRP1	0.141458	0.102931	0.179986	3.41126e-11	0.295284
9:100760861	ANP32B	WDR72	1.08283	0.892282	1.27338	9.59328e-21	0.500928
1:150204119	ANP32E	BOK	1.15438	0.916888	1.39186	9.26553e-17	0.423426
1:150204119	ANP32E	CAPN9	0.253215	0.187915	0.318516	3.98588e-12	0.318504
1:150204119	ANP32E	CHODL	0.59037	0.480725	0.700015	2.7024e-19	0.473994
1:150204119	ANP32E	CNTN5	0.186469	0.145079	0.227859	4.6743e-15	0.386825
1:150204119	ANP32E	FABP7	0.640941	0.524748	0.757134	6.18548e-20	0.486063
1:150204119	ANP32E	FAM171B	0.635944	0.45598	0.815908	1.4003e-10	0.279605
1:150204119	ANP32E	GAL	0.390918	0.314456	0.467381	5.63135e-18	0.448254
1:150204119	ANP32E	GOLGA2P5	1.04721	0.804906	1.28952	3.44752e-14	0.367315
1:150204119	ANP32E	HIST1H2BH	0.315421	0.238652	0.392189	3.43161e-13	0.344137
1:150204119	ANP32E	IGF1	1.09411	0.805156	1.38307	1.03691e-11	0.308255
1:150204119	ANP32E	ING4	0.264302	0.192703	0.3359	2.77981e-11	0.29753
1:150204119	ANP32E	KLHL17	0.219315	0.162117	0.276513	6.28463e-12	0.313641
1:150204119	ANP32E	MUS81	0.21526	0.159092	0.271428	6.40983e-12	0.313429
1:150204119	ANP32E	TLX1	0.657461	0.594245	0.720676	4.03822e-42	0.770748
1:150204119	ANP32E	VSTM2A	0.159194	0.124684	0.193704	1.43142e-15	0.398104
17:41004133	AOC3	C1QA	2.32856	1.86914	2.78799	9.21502e-18	0.443965
17:41004133	AOC3	C1QB	2.60865	2.15267	3.06464	6.25212e-21	0.504283
17:41004133	AOC3	C1QC	2.34346	1.71099	2.97593	2.41022e-11	0.299091
17:41004133	AOC3	CCL5	1.73157	1.35184	2.1113	2.56352e-15	0.392576
17:41004133	AOC3	CCR5	0.161836	0.118002	0.205671	2.7647e-11	0.297589
17:41004133	AOC3	CD38	0.204303	0.164986	0.243621	2.21367e-18	0.456297
17:41004133	AOC3	CD8A	0.511424	0.41997	0.602879	2.6432e-20	0.492897
17:41004133	AOC3	CXCR6	0.149202	0.108999	0.189404	2.26409e-11	0.299774
17:41004133	AOC3	DNAJC8	0.55627	0.410943	0.701597	6.73415e-12	0.3129
17:41004133	AOC3	FAM26F	0.151682	0.115488	0.187875	1.42091e-13	0.353126
17:41004133	AOC3	IRF8	0.175444	0.13464	0.216247	4.38268e-14	0.364932
17:41004133	AOC3	ITGAE	0.205256	0.157793	0.252718	3.34675e-14	0.367609
17:41004133	AOC3	LAG3	0.319944	0.244244	0.395644	9.68012e-14	0.357001
17:41004133	AOC3	MYBPC2	0.328393	0.271919	0.384867	2.18288e-21	0.512434
17:41004133	AOC3	PRF1	0.426801	0.360278	0.493324	2.69527e-24	0.561294
17:41004133	AOC3	SLAMF7	0.464799	0.362551	0.567047	2.99498e-15	0.391092
17:41004133	AOC3	WARS	8.83042	6.39353	11.2673	5.58932e-11	0.289839
17:41004133	AOC3	WDR72	0.826456	0.599468	1.05344	4.67827e-11	0.291805
17:41004133	AOC3	ZNF683	0.13053	0.0928713	0.168188	2.7755e-10	0.271893
19:2123840	AP3D1	C10orf10	6.96426	5.75167	8.17685	4.86762e-21	0.506234
19:2123840	AP3D1	CD19	0.0916491	0.0661714	0.117127	7.32763e-11	0.286835
19:2123840	AP3D1	CD79A	0.396872	0.279887	0.513858	5.81261e-10	0.263473
19:2123840	AP3D1	CD79B	0.168799	0.127173	0.210426	6.08591e-13	0.338232
19:2123840	AP3D1	CXCR5	0.106981	0.082058	0.131905	4.74518e-14	0.364141
19:2123840	AP3D1	FAP	0.377891	0.283021	0.472761	1.30675e-12	0.330278
19:2123840	AP3D1	HAP1	0.0830913	0.0594845	0.106698	1.61298e-10	0.278017
19:2123840	AP3D1	IGFBP1	3.07855	2.53047	3.62664	2.00169e-20	0.495113
19:2123840	AP3D1	MEX3B	0.109956	0.0780422	0.141869	3.41937e-10	0.269526
19:2123840	AP3D1	MS4A1	0.13022	0.100133	0.160306	3.21793e-14	0.367998
19:2123840	AP3D1	PAMR1	0.956542	0.715848	1.19724	1.43999e-12	0.32926
19:2123840	AP3D1	PLEKHO1	0.85511	0.619406	1.09081	5.35092e-11	0.290321
19:2123840	AP3D1	PPFIA2	0.248773	0.183858	0.313688	6.4188e-12	0.313414
19:2123840	AP3D1	RIN2	0.692859	0.538669	0.847049	5.3088e-15	0.3856
19:2123840	AP3D1	SPSB1	0.549274	0.399757	0.698791	3.34085e-11	0.295513
19:2123840	AP3D1	TCL1A	0.169274	0.137409	0.201139	6.05757e-19	0.46727
19:2123840	AP3D1	TMOD1	0.892765	0.662272	1.12326	4.17417e-12	0.318013
19:2123840	AP3D1	TWIST1	0.451037	0.322108	0.579965	2.00459e-10	0.27557
5:112177901	APC	C1QA	2.32856	1.86914	2.78799	9.21502e-18	0.443965
5:112177901	APC	C1QB	2.60865	2.15267	3.06464	6.25212e-21	0.504283
5:112177901	APC	C1QC	2.34346	1.71099	2.97593	2.41022e-11	0.299091
5:112177901	APC	CCL5	1.73157	1.35184	2.1113	2.56352e-15	0.392576
5:112177901	APC	CCR5	0.161836	0.118002	0.205671	2.7647e-11	0.297589
5:112177901	APC	CD38	0.204303	0.164986	0.243621	2.21367e-18	0.456297
5:112177901	APC	CD8A	0.511424	0.41997	0.602879	2.6432e-20	0.492897
5:112177901	APC	CXCR6	0.149202	0.108999	0.189404	2.26409e-11	0.299774
5:112177901	APC	DNAJC8	0.55627	0.410943	0.701597	6.73415e-12	0.3129
5:112177901	APC	FAM26F	0.151682	0.115488	0.187875	1.42091e-13	0.353126
5:112177901	APC	IRF8	0.175444	0.13464	0.216247	4.38268e-14	0.364932
5:112177901	APC	ITGAE	0.205256	0.157793	0.252718	3.34675e-14	0.367609
5:112177901	APC	LAG3	0.319944	0.244244	0.395644	9.68012e-14	0.357001
5:112177901	APC	MYBPC2	0.328393	0.271919	0.384867	2.18288e-21	0.512434
5:112177901	APC	PRF1	0.426801	0.360278	0.493324	2.69527e-24	0.561294
5:112177901	APC	SLAMF7	0.464799	0.362551	0.567047	2.99498e-15	0.391092
5:112177901	APC	WARS	8.83042	6.39353	11.2673	5.58932e-11	0.289839
5:112177901	APC	WDR72	0.826456	0.599468	1.05344	4.67827e-11	0.291805
5:112177901	APC	ZNF683	0.13053	0.0928713	0.168188	2.7755e-10	0.271893
21:27347519	APP	ATP1A2	1.02996	0.824207	1.23572	1.85113e-17	0.437834
21:27347519	APP	DPYSL4	0.220999	0.16168	0.280319	1.95235e-11	0.301391
21:27347519	APP	ENO2	0.99933	0.726409	1.27225	3.78237e-11	0.294148
21:27347519	APP	PCDHB8	0.333765	0.248336	0.419194	2.92915e-12	0.321776
rs5902610	AR	SFTPD	0.154828	0.12317	0.186486	6.65631e-17	0.426414
rs5902610	AR	SLC26A4	0.182585	0.145461	0.219708	4.89412e-17	0.429179
17:36636008	ARHGAP23	GPM6A	0.104634	0.0750848	0.134183	1.30019e-10	0.280437
19:47422257	ARHGAP35	ADAMTS9	1.03742	0.80538	1.26947	6.80703e-15	0.3832
19:47422257	ARHGAP35	ATP1A2	1.06928	0.869857	1.26871	3.47806e-19	0.471901
19:47422257	ARHGAP35	CASKIN1	0.124661	0.0930658	0.156256	1.94753e-12	0.326088
19:47422257	ARHGAP35	CDCA2	0.195304	0.142345	0.248263	2.88614e-11	0.297118
19:47422257	ARHGAP35	DPYSL4	0.214734	0.154704	0.274765	9.00195e-11	0.284545
19:47422257	ARHGAP35	ENO2	1.19073	0.942823	1.43863	1.75482e-16	0.417613
19:47422257	ARHGAP35	FAXC	0.107264	0.0761446	0.138384	3.37151e-10	0.269686
19:47422257	ARHGAP35	KDM3A	0.606993	0.481913	0.732074	1.01223e-16	0.422624
19:47422257	ARHGAP35	MZT1	0.222766	0.159039	0.286492	2.06015e-10	0.275262
19:47422257	ARHGAP35	NDRG1	5.51685	4.29146	6.74224	4.83389e-15	0.386502
19:47422257	ARHGAP35	NFYA	0.431068	0.306074	0.556061	3.30832e-10	0.269901
19:47422257	ARHGAP35	PCDHB13	0.170102	0.11998	0.220224	5.73991e-10	0.263618
19:47422257	ARHGAP35	PCDHB8	0.412202	0.338178	0.486225	3.44216e-20	0.490784
19:47422257	ARHGAP35	PFKFB4	0.613012	0.517419	0.708606	2.79158e-24	0.561051
19:47422257	ARHGAP35	PGM1	0.871968	0.692579	1.05136	9.267e-17	0.423425
19:47422257	ARHGAP35	PPFIA2	0.250346	0.185619	0.315073	4.42528e-12	0.31739
19:47422257	ARHGAP35	SAP30	0.123926	0.097305	0.150547	8.99262e-16	0.402479
19:47422257	ARHGAP35	SLC36A4	0.133778	0.104456	0.1631	2.4973e-15	0.392825
19:47422257	ARHGAP35	TATDN2	0.282804	0.212186	0.353421	1.04024e-12	0.332662
19:47422257	ARHGAP35	TET1	0.201073	0.160386	0.241761	3.76504e-17	0.431527
1:27058068	ARID1A	ADAM12	0.522599	0.410654	0.634545	7.78346e-16	0.403831
1:27100207	ARID1A	AHCYL2	0.247719	0.180168	0.315269	3.57164e-11	0.294779
1:27100207	ARID1A	AIFM2	0.685191	0.496076	0.874306	5.61775e-11	0.289782
1:27105553	ARID1A	ALDOC	0.475537	0.335069	0.616005	6.24161e-10	0.262658
1:27106861	ARID1A	ANO10	0.461082	0.335937	0.586227	2.99004e-11	0.296731
1:27105553	ARID1A	AOC2	0.10818	0.0770962	0.139264	2.40671e-10	0.273506
1:27100207	ARID1A	ARX	1.4371	1.3878	1.48639	1.82915e-92	0.963528
1:27100207	ARID1A	ATL2	0.676017	0.54068	0.811353	2.08454e-17	0.436784
1:27100207	ARID1A	ATP2C1	4.91978	4.37614	5.46342	1.95654e-36	0.717956
1:27100207	ARID1A	BCL11B	0.240057	0.204547	0.275566	5.99994e-26	0.586864
1:27100207	ARID1A	C12orf49	0.800729	0.702328	0.89913	2.24516e-32	0.673006
1:27105553	ARID1A	C19orf26	0.113391	0.0848322	0.14195	1.497e-12	0.328853
1:27106861	ARID1A	CAMP	0.124597	0.0950328	0.154161	1.10147e-13	0.3557
1:27105553	ARID1A	CASKIN1	0.222867	0.185512	0.260222	4.02506e-22	0.525254
1:27100207	ARID1A	CCNJL	0.325002	0.238992	0.411012	1.12442e-11	0.307379
1:27087961	ARID1A	CD38	0.120706	0.0894006	0.152011	5.01885e-12	0.316047
1:27100207	ARID1A	CHAT	0.186062	0.156327	0.215796	1.56488e-23	0.548951
1:27100207	ARID1A	CHST1	0.677875	0.513882	0.841868	2.62944e-13	0.346864
1:27100207	ARID1A	CHST15	0.657451	0.470812	0.84409	1.56826e-10	0.278333
1:27100207	ARID1A	CITED1	0.598782	0.569521	0.628043	4.26491e-74	0.928652
1:27100207	ARID1A	COL13A1	0.334041	0.268783	0.3993	5.25798e-18	0.448849
1:27100207	ARID1A	CPD	3.20189	2.47502	3.92875	1.39508e-14	0.376222
1:27100207	ARID1A	CPNE4	0.23476	0.200331	0.269189	3.15995e-26	0.591025
1:27100207	ARID1A	CYFIP2	0.581298	0.410361	0.752236	5.35792e-10	0.264406
1:27100207	ARID1A	DOCK10	0.239026	0.188004	0.290048	6.49307e-16	0.405525
1:27100207	ARID1A	DPP4	2.63711	2.1826	3.09162	2.52215e-21	0.511322
1:27058068	ARID1A	DTX1	0.432306	0.373084	0.491529	1.67088e-28	0.623523
1:27100207	ARID1A	DTX4	0.705396	0.509824	0.900968	6.64082e-11	0.287928
1:27100207	ARID1A	EFR3B	0.384439	0.313232	0.455645	2.29739e-19	0.475336
1:27100207	ARID1A	EPHA4	0.453372	0.333473	0.573272	1.09403e-11	0.307676
1:27105553	ARID1A	ERO1LB	0.292234	0.238638	0.34583	1.26069e-19	0.480269
1:27105553	ARID1A	ESRRG	0.242361	0.175787	0.308934	4.70011e-11	0.291754
1:27105553	ARID1A	FAXC	0.162306	0.119733	0.204878	7.90038e-12	0.311185
1:27100207	ARID1A	FCHO1	0.593606	0.439286	0.747926	5.5247e-12	0.315021
1:27100207	ARID1A	FGF5	0.10926	0.079437	0.139082	3.70347e-11	0.29438
1:27105553	ARID1A	FMN2	0.43278	0.35037	0.51519	1.19361e-18	0.461554
1:27105553	ARID1A	FMO3	0.875442	0.717198	1.03369	5.1675e-20	0.487516
1:27100207	ARID1A	GABBR2	0.170613	0.139405	0.201821	1.07351e-19	0.481582
1:27105553	ARID1A	GPATCH2	0.262044	0.20426	0.319828	3.37641e-15	0.389946
1:27105553	ARID1A	GPR63	0.103602	0.0744467	0.132757	1.14561e-10	0.281854
1:27087503	ARID1A	GRIN2C	0.136192	0.106147	0.166237	3.44609e-15	0.38975
1:27100207	ARID1A	GTSF1	0.415086	0.336593	0.493579	7.92484e-19	0.465012
1:27100207	ARID1A	HECW1	0.133604	0.10506	0.162148	6.79568e-16	0.4051
1:27105553	ARID1A	HIST1H3D	0.128784	0.0908213	0.166747	5.82096e-10	0.263457
1:27100207	ARID1A	IGSF1	0.287866	0.236022	0.33971	4.11704e-20	0.489346
1:27100207	ARID1A	IGSF3	1.29402	0.997877	1.59016	2.05311e-14	0.372433
1:27106861	ARID1A	IL19	0.394978	0.283485	0.506471	1.27923e-10	0.280619
1:27100207	ARID1A	INPP5J	0.720011	0.605975	0.834046	8.35907e-24	0.55339
1:27100207	ARID1A	INPP5K	0.36804	0.269323	0.466756	1.89893e-11	0.301693
1:27105553	ARID1A	ISL2	0.155227	0.127375	0.183078	3.25837e-20	0.491224
1:27058068	ARID1A	KIAA1210	0.258511	0.207615	0.309407	8.16967e-18	0.445017
1:27106861	ARID1A	KIRREL3	0.158538	0.1177	0.199376	3.80421e-12	0.319001
1:27100207	ARID1A	LCN10	0.147774	0.110087	0.185462	2.52403e-12	0.323352
1:27100207	ARID1A	LHX9	0.460729	0.389482	0.531976	1.53565e-24	0.565171
1:27100207	ARID1A	LMO3	1.41929	1.06127	1.77731	1.59733e-12	0.328172
1:27100207	ARID1A	LPCAT1	2.99973	2.61059	3.38887	2.07483e-30	0.648748
1:27099947	ARID1A	LPPR3	0.423238	0.326807	0.51967	1.66181e-14	0.374509
1:27099947	ARID1A	LYNX1	1.65087	1.18752	2.11422	1.04044e-10	0.28293
1:27100207	ARID1A	MBIP	0.775983	0.70462	0.847346	5.07622e-44	0.7861
1:27100207	ARID1A	METTL7B	0.723262	0.600212	0.846312	1.08131e-21	0.517801
1:27105553	ARID1A	MEX3B	0.154191	0.109162	0.199219	4.22936e-10	0.267106
1:27100207	ARID1A	MPV17L2	0.380438	0.288134	0.472742	2.98957e-13	0.345551
1:27100207	ARID1A	MYO1G	1.24368	1.1344	1.35297	5.30577e-46	0.801009
1:27100207	ARID1A	NCKAP1L	0.588338	0.502943	0.673733	1.45155e-26	0.596018
1:27105553	ARID1A	NDRG1	6.91296	5.07686	8.74906	1.29572e-11	0.305845
1:27100207	ARID1A	NIPAL3	1.06072	0.915714	1.20572	1.41434e-28	0.624513
1:27106861	ARID1A	NRAP	0.176417	0.138151	0.214682	1.47438e-15	0.397824
1:27100207	ARID1A	NRG1	0.128495	0.0983783	0.158612	6.27531e-14	0.361351
1:27100207	ARID1A	NTRK2	4.52851	4.43073	4.62628	3.44674e-117	0.985223
1:27105553	ARID1A	OPRK1	0.254148	0.182377	0.325918	1.29874e-10	0.280449
1:27105553	ARID1A	OTX1	0.188024	0.141071	0.234977	1.04267e-12	0.332637
1:27100207	ARID1A	P2RY6	0.388414	0.327227	0.449601	5.72668e-24	0.556047
1:27100207	ARID1A	PAG1	0.648052	0.590964	0.70514	6.8316e-46	0.800211
1:27100207	ARID1A	PAX9	0.885515	0.729324	1.04171	1.11233e-20	0.499763
1:27105553	ARID1A	PCDH8	0.234138	0.183091	0.285185	1.91128e-15	0.395367
1:27100207	ARID1A	PCP4	1.08806	0.937611	1.23851	3.47191e-28	0.619148
1:27100207	ARID1A	PDK4	3.23179	2.89642	3.56716	5.93787e-39	0.742685
1:27105553	ARID1A	PEG10	2.39259	1.85916	2.92602	5.80981e-15	0.384731
1:27105553	ARID1A	PFKFB4	0.689316	0.526405	0.852226	9.19129e-14	0.357523
1:27100207	ARID1A	PHEX	0.154254	0.122737	0.185772	6.39214e-17	0.426779
1:27100207	ARID1A	PHLDA2	0.545152	0.390801	0.699503	1.42656e-10	0.279397
1:27100207	ARID1A	PKNOX2	0.429102	0.368917	0.489288	1.05584e-27	0.612398
1:27087503	ARID1A	PLEKHG4	0.654245	0.463972	0.844517	3.6676e-10	0.268729
1:27100207	ARID1A	PMP22	1.58765	1.22884	1.94645	1.12494e-14	0.378323
1:27087503	ARID1A	PPARG	0.25781	0.189898	0.325723	9.36076e-12	0.309358
1:27105553	ARID1A	PPFIA2	0.50806	0.443597	0.572523	3.31462e-31	0.658786
1:27087961	ARID1A	PRF1	0.215819	0.155521	0.276118	8.81013e-11	0.284785
1:27058068	ARID1A	PTCH1	0.489418	0.349815	0.629021	1.85927e-10	0.276419
1:27100207	ARID1A	PTPN13	0.664217	0.491774	0.83666	5.23131e-12	0.315604
1:27100207	ARID1A	QSOX2	0.577899	0.446209	0.709589	1.67408e-14	0.374437
1:27100207	ARID1A	RHOBTB3	0.944411	0.718311	1.17051	1.64991e-13	0.351611
1:27100207	ARID1A	RHOU	1.10338	0.89836	1.30839	2.77906e-19	0.473762
1:27100207	ARID1A	RTN4	1.79645	1.30469	2.28821	4.12931e-11	0.293182
1:27100207	ARID1A	RXRG	0.459425	0.377344	0.541506	2.49709e-20	0.493351
1:27100207	ARID1A	SALL3	0.145978	0.115898	0.176059	1.01091e-16	0.422636
1:27100207	ARID1A	SCG5	0.468963	0.368443	0.569483	8.04117e-16	0.403527
1:27100207	ARID1A	SCN9A	0.208242	0.163874	0.25261	5.89273e-16	0.40643
1:27100207	ARID1A	SEPT2	2.84875	2.20064	3.49685	1.54846e-14	0.375201
1:27105553	ARID1A	SERPINB9	0.341646	0.25653	0.426762	9.43824e-13	0.333676
1:27058068	ARID1A	SFRP4	10.5437	7.83788	13.2495	3.26248e-12	0.320633
1:27100207	ARID1A	SFTA3	0.479572	0.449725	0.509418	4.82229e-62	0.889195
1:27100207	ARID1A	SFTPB	27.8206	25.0247	30.6166	2.86439e-40	0.754743
1:27105553	ARID1A	SHPK	0.180561	0.132579	0.228542	1.3215e-11	0.305631
1:27105553	ARID1A	SLC12A2	1.15415	0.839344	1.46896	3.60748e-11	0.294669
1:27100207	ARID1A	SLC16A2	0.414466	0.29506	0.533873	2.64165e-10	0.272453
1:27100207	ARID1A	SLC18A3	1.24053	1.14391	1.33715	2.02632e-51	0.836702
1:27087503	ARID1A	SLC38A10	2.30706	1.65015	2.96397	1.74586e-10	0.277127
1:27105553	ARID1A	SPTBN5	0.144167	0.106709	0.181626	5.40311e-12	0.315259
1:27105553	ARID1A	SSFA2	1.78217	1.29646	2.26788	3.49685e-11	0.295011
1:27100207	ARID1A	ST3GAL5	0.886322	0.8003	0.972344	1.00216e-41	0.767424
1:27100207	ARID1A	ST8SIA4	0.892201	0.820575	0.963827	4.87924e-50	0.828258
1:27100207	ARID1A	STK32B	0.686394	0.599842	0.772947	1.97557e-31	0.661567
1:27106861	ARID1A	SULT2B1	0.729571	0.515018	0.944124	5.37014e-10	0.26438
1:27105553	ARID1A	SYBU	1.30936	1.00169	1.61702	7.0526e-14	0.360182
1:27105553	ARID1A	TBR1	0.133597	0.0945925	0.172601	4.19057e-10	0.267211
1:27100207	ARID1A	TESC	2.13754	1.67784	2.59724	9.53643e-16	0.401928
1:27105553	ARID1A	TET1	0.294047	0.238451	0.349643	7.85459e-19	0.465087
1:27100207	ARID1A	TG	0.101398	0.0720182	0.130779	3.22518e-10	0.27019
1:27100207	ARID1A	TGFA	1.74716	1.51185	1.98246	4.31806e-29	0.631487
1:27100207	ARID1A	TMEM200C	0.187575	0.154805	0.220346	6.04641e-21	0.504544
1:27105553	ARID1A	TMEM213	0.202638	0.144605	0.260671	2.14284e-10	0.274818
1:27105553	ARID1A	TNFRSF10D	0.306877	0.241786	0.371968	4.6735e-16	0.408586
1:27100207	ARID1A	TRIB1	1.0269	0.771802	1.28201	8.34465e-13	0.334958
1:27100207	ARID1A	TSHR	0.404317	0.366759	0.441875	1.37287e-43	0.782702
1:27100207	ARID1A	TULP3	0.441202	0.32712	0.555285	4.4413e-12	0.317352
1:27100207	ARID1A	UNC5C	0.108106	0.076426	0.139786	4.76184e-10	0.265753
1:27100207	ARID1A	UPP1	0.661832	0.514409	0.809256	5.55895e-15	0.385156
1:27100207	ARID1A	VAV1	0.351016	0.291484	0.410547	8.78904e-22	0.519374
1:27058068	ARID1A	WFDC1	0.282879	0.241039	0.32472	5.96532e-26	0.586901
1:27105553	ARID1A	XPO7	0.780061	0.572759	0.987363	1.32437e-11	0.305608
10:23319619	ARMC3	C1QA	2.32856	1.86914	2.78799	9.21502e-18	0.443965
10:23319619	ARMC3	C1QB	2.60865	2.15267	3.06464	6.25212e-21	0.504283
10:23319619	ARMC3	C1QC	2.34346	1.71099	2.97593	2.41022e-11	0.299091
10:23319619	ARMC3	CCL5	1.73157	1.35184	2.1113	2.56352e-15	0.392576
10:23319619	ARMC3	CCR5	0.161836	0.118002	0.205671	2.7647e-11	0.297589
10:23319619	ARMC3	CD38	0.204303	0.164986	0.243621	2.21367e-18	0.456297
10:23319619	ARMC3	CD8A	0.511424	0.41997	0.602879	2.6432e-20	0.492897
10:23319619	ARMC3	CXCR6	0.149202	0.108999	0.189404	2.26409e-11	0.299774
10:23319619	ARMC3	DNAJC8	0.55627	0.410943	0.701597	6.73415e-12	0.3129
10:23319619	ARMC3	FAM26F	0.151682	0.115488	0.187875	1.42091e-13	0.353126
10:23248378	ARMC3	GJA5	0.36882	0.301366	0.436273	1.06313e-19	0.481662
10:23319619	ARMC3	IRF8	0.175444	0.13464	0.216247	4.38268e-14	0.364932
10:23319619	ARMC3	ITGAE	0.205256	0.157793	0.252718	3.34675e-14	0.367609
10:23319619	ARMC3	LAG3	0.319944	0.244244	0.395644	9.68012e-14	0.357001
10:23319619	ARMC3	MYBPC2	0.328393	0.271919	0.384867	2.18288e-21	0.512434
10:23319619	ARMC3	PRF1	0.426801	0.360278	0.493324	2.69527e-24	0.561294
10:23248378	ARMC3	S100A8	3.32768	2.79035	3.86501	3.20835e-23	0.543814
10:23319619	ARMC3	SLAMF7	0.464799	0.362551	0.567047	2.99498e-15	0.391092
10:23319619	ARMC3	WARS	8.83042	6.39353	11.2673	5.58932e-11	0.289839
10:23319619	ARMC3	WDR72	0.826456	0.599468	1.05344	4.67827e-11	0.291805
10:23319619	ARMC3	ZNF683	0.13053	0.0928713	0.168188	2.7755e-10	0.271893
1:155448699	ASH1L	C1QA	2.32856	1.86914	2.78799	9.21502e-18	0.443965
1:155448699	ASH1L	C1QB	2.60865	2.15267	3.06464	6.25212e-21	0.504283
1:155448699	ASH1L	C1QC	2.34346	1.71099	2.97593	2.41022e-11	0.299091
1:155448699	ASH1L	CCL5	1.73157	1.35184	2.1113	2.56352e-15	0.392576
1:155448699	ASH1L	CCR5	0.161836	0.118002	0.205671	2.7647e-11	0.297589
1:155448699	ASH1L	CD38	0.204303	0.164986	0.243621	2.21367e-18	0.456297
1:155448699	ASH1L	CD8A	0.511424	0.41997	0.602879	2.6432e-20	0.492897
1:155448699	ASH1L	CXCR6	0.149202	0.108999	0.189404	2.26409e-11	0.299774
1:155448699	ASH1L	DNAJC8	0.55627	0.410943	0.701597	6.73415e-12	0.3129
1:155448699	ASH1L	FAM26F	0.151682	0.115488	0.187875	1.42091e-13	0.353126
1:155448699	ASH1L	IRF8	0.175444	0.13464	0.216247	4.38268e-14	0.364932
1:155448699	ASH1L	ITGAE	0.205256	0.157793	0.252718	3.34675e-14	0.367609
1:155449016	ASH1L	ITIH5	1.08723	0.812432	1.36204	1.73646e-12	0.327295
1:155448699	ASH1L	LAG3	0.319944	0.244244	0.395644	9.68012e-14	0.357001
1:155449016	ASH1L	LPO	0.111914	0.0789562	0.144871	5.62888e-10	0.263841
1:155449016	ASH1L	LRRC17	0.756814	0.540636	0.972992	1.95406e-10	0.275858
1:155448699	ASH1L	MYBPC2	0.328393	0.271919	0.384867	2.18288e-21	0.512434
1:155448699	ASH1L	PRF1	0.426801	0.360278	0.493324	2.69527e-24	0.561294
1:155448699	ASH1L	SLAMF7	0.464799	0.362551	0.567047	2.99498e-15	0.391092
1:155449016	ASH1L	SLIT2	0.526225	0.387402	0.665049	9.92534e-12	0.308727
1:155449016	ASH1L	TLN2	0.628147	0.449788	0.806506	1.58047e-10	0.278246
1:155448699	ASH1L	WARS	8.83042	6.39353	11.2673	5.58932e-11	0.289839
1:155448699	ASH1L	WDR72	0.826456	0.599468	1.05344	4.67827e-11	0.291805
1:155448699	ASH1L	ZNF683	0.13053	0.0928713	0.168188	2.7755e-10	0.271893
8:62491393	ASPH	ADAM12	0.252051	0.180327	0.323776	1.70774e-10	0.277376
8:62491435	ASPH	CD109	1.17175	0.883389	1.46011	5.56417e-13	0.339159
8:62491435	ASPH	ITIH2	0.706161	0.558896	0.853426	1.91706e-16	0.416804
8:62491393	ASPH	KRT31	1.76164	1.24249	2.2808	5.76736e-10	0.263563
8:62491393	ASPH	KRT85	0.669772	0.498648	0.840896	2.71995e-12	0.322561
1:197072778	ASPM	ADAMTS9	1.4577	1.13033	1.78507	8.29068e-15	0.38129
1:197072778	ASPM	ATP1A2	2.13273	2.043	2.22247	8.82169e-82	0.946114
1:197072778	ASPM	BEND5	0.136564	0.100787	0.172341	7.52518e-12	0.311708
1:197072778	ASPM	BLMH	0.454887	0.330997	0.578777	3.40889e-11	0.295291
1:197112654	ASPM	C10orf10	6.96426	5.75167	8.17685	4.86762e-21	0.506234
1:197112654	ASPM	CD19	0.0916491	0.0661714	0.117127	7.32763e-11	0.286835
1:197112654	ASPM	CD79A	0.396872	0.279887	0.513858	5.81261e-10	0.263473
1:197112654	ASPM	CD79B	0.168799	0.127173	0.210426	6.08591e-13	0.338232
1:197112654	ASPM	CXCR5	0.106981	0.082058	0.131905	4.74518e-14	0.364141
1:197072778	ASPM	DPYSL4	0.435303	0.371235	0.499371	4.12661e-26	0.589298
1:197072778	ASPM	ENO2	1.95083	1.64901	2.25266	1.59124e-24	0.564927
1:197072778	ASPM	EXOSC9	0.212125	0.150279	0.273971	3.99745e-10	0.267749
1:197112654	ASPM	FAP	0.377891	0.283021	0.472761	1.30675e-12	0.330278
1:197072778	ASPM	FRYL	0.773779	0.600419	0.94714	7.38099e-15	0.382417
1:197112654	ASPM	HAP1	0.0830913	0.0594845	0.106698	1.61298e-10	0.278017
1:197112654	ASPM	IGFBP1	3.07855	2.53047	3.62664	2.00169e-20	0.495113
1:197072778	ASPM	LRRN1	0.431713	0.307592	0.555834	2.45875e-10	0.273264
1:197112654	ASPM	MEX3B	0.109956	0.0780422	0.141869	3.41937e-10	0.269526
1:197112654	ASPM	MS4A1	0.13022	0.100133	0.160306	3.21793e-14	0.367998
1:197072778	ASPM	MZT1	0.339	0.252128	0.425873	3.07611e-12	0.321257
1:197112654	ASPM	PAMR1	0.956542	0.715848	1.19724	1.43999e-12	0.32926
1:197072778	ASPM	PAQR5	0.258148	0.185835	0.330462	9.69495e-11	0.283718
1:197072778	ASPM	PCDHB13	0.272388	0.20558	0.339195	4.80679e-13	0.34067
1:197072778	ASPM	PCDHB7	0.245618	0.185307	0.305929	5.05208e-13	0.340157
1:197072778	ASPM	PCDHB8	0.670685	0.584833	0.756537	6.90556e-31	0.654804
1:197112654	ASPM	PLEKHO1	0.85511	0.619406	1.09081	5.35092e-11	0.290321
1:197112654	ASPM	PPFIA2	0.248773	0.183858	0.313688	6.4188e-12	0.313414
1:197112654	ASPM	RIN2	0.692859	0.538669	0.847049	5.3088e-15	0.3856
1:197072778	ASPM	RRM1	1.01865	0.728108	1.30918	1.85394e-10	0.276451
1:197072778	ASPM	SAP30	0.163584	0.124576	0.202591	1.37904e-13	0.353429
1:197072778	ASPM	SLC10A4	0.683815	0.528859	0.83877	1.27993e-14	0.377064
1:197072778	ASPM	SLC36A4	0.17656	0.133655	0.219465	3.20435e-13	0.34484
1:197112654	ASPM	SPSB1	0.549274	0.399757	0.698791	3.34085e-11	0.295513
1:197072778	ASPM	TCF12	1.12667	0.853104	1.40024	3.0914e-13	0.345208
1:197112654	ASPM	TCL1A	0.169274	0.137409	0.201139	6.05757e-19	0.46727
1:197112654	ASPM	TMOD1	0.892765	0.662272	1.12326	4.17417e-12	0.318013
1:197072778	ASPM	TOP3A	0.26239	0.189283	0.335497	7.96132e-11	0.285913
1:197072778	ASPM	TUBGCP4	0.159873	0.112926	0.206821	5.11116e-10	0.264945
1:197112654	ASPM	TWIST1	0.451037	0.322108	0.579965	2.00459e-10	0.27557
1:197072778	ASPM	TYRP1	0.141458	0.102931	0.179986	3.41126e-11	0.295284
1:197072778	ASPM	WDR72	1.08283	0.892282	1.27338	9.59328e-21	0.500928
12:14576892	ATF7IP	AMOTL1	1.17322	0.89229	1.45415	1.66284e-13	0.351532
12:14576892	ATF7IP	APOBEC3B	0.595002	0.419407	0.770596	6.04974e-10	0.263015
12:14576892	ATF7IP	ASXL3	0.140793	0.103777	0.177809	8.66503e-12	0.31019
12:14576892	ATF7IP	ATF7IP	0.60673	0.476742	0.736718	7.84682e-16	0.403756
12:14576892	ATF7IP	ATP12A	0.289061	0.254627	0.323494	1.54555e-33	0.686556
12:14576892	ATF7IP	C1orf74	0.134741	0.0984798	0.171002	2.15972e-11	0.30029
12:14576892	ATF7IP	CA14	0.202793	0.172766	0.23282	6.45377e-26	0.586388
12:14576892	ATF7IP	CAND1	0.898309	0.672716	1.1239	1.32451e-12	0.330136
12:14576892	ATF7IP	CBX5	1.53967	1.10744	1.9719	1.04861e-10	0.282843
12:14576892	ATF7IP	CCR7	0.595944	0.537785	0.654102	1.70767e-41	0.765453
12:14576892	ATF7IP	CDSN	0.827797	0.778054	0.877539	9.30326e-64	0.89592
12:14576892	ATF7IP	COBLL1	0.522394	0.387202	0.657586	4.59793e-12	0.316982
12:14576892	ATF7IP	COPG2	0.417247	0.348716	0.485778	1.02879e-22	0.535355
12:14576892	ATF7IP	CYP24A1	1.53166	1.30703	1.75628	3.1563e-26	0.591032
12:14576892	ATF7IP	DAPL1	0.41705	0.309959	0.524141	3.3443e-12	0.32037
12:14576892	ATF7IP	DDIT4	8.92402	6.78896	11.0591	1.60102e-13	0.351916
12:14576892	ATF7IP	DLX1	0.242591	0.213179	0.272003	7.08354e-33	0.678917
12:14576892	ATF7IP	DLX2	0.181197	0.151589	0.210805	7.24704e-23	0.537915
12:14576892	ATF7IP	DMKN	1.99169	1.5826	2.40079	8.50467e-17	0.424202
12:14576892	ATF7IP	DSC2	2.15474	1.60125	2.70823	3.39142e-12	0.320222
12:14576892	ATF7IP	DSG3	0.444992	0.327596	0.562388	9.9332e-12	0.308718
12:14576892	ATF7IP	DUSP7	0.485543	0.390949	0.580137	4.48753e-18	0.450221
12:14576892	ATF7IP	ERCC1	0.628577	0.47604	0.781113	3.01395e-13	0.345468
12:14576892	ATF7IP	FAM171B	1.06396	0.831537	1.29639	2.11097e-15	0.394424
12:14576892	ATF7IP	FAM19A2	0.132894	0.0981862	0.167602	6.64739e-12	0.313039
12:14576892	ATF7IP	FAM212A	0.0997601	0.0720631	0.127457	6.98912e-11	0.287361
12:14576892	ATF7IP	FAT2	1.63796	1.41618	1.85974	6.60734e-29	0.629002
12:14576892	ATF7IP	FERMT1	0.41663	0.296022	0.537237	3.1231e-10	0.270555
12:14576892	ATF7IP	FGF23	0.10748	0.0776295	0.137331	7.07926e-11	0.287219
12:14576892	ATF7IP	GJB5	0.2079	0.149768	0.266031	9.06731e-11	0.284465
12:14576892	ATF7IP	GOT2	1.01639	0.775454	1.25733	1.05463e-13	0.356138
12:14576892	ATF7IP	GPR126	0.39908	0.329987	0.468173	3.37647e-21	0.509071
12:14576892	ATF7IP	GRIA4	0.264255	0.233841	0.294669	7.55213e-35	0.701172
12:14576892	ATF7IP	HOXC10	0.543057	0.390377	0.695738	1.10706e-10	0.282236
12:14576892	ATF7IP	HOXC13	0.315726	0.28422	0.347231	1.45261e-40	0.757366
12:14576892	ATF7IP	IRF6	1.14174	0.907967	1.37551	7.16636e-17	0.425748
12:14649176	ATF7IP	ITIH5	1.02773	0.745898	1.30956	4.4135e-11	0.292448
12:14576892	ATF7IP	KLHDC10	0.380536	0.280308	0.480765	9.31451e-12	0.309412
12:14576892	ATF7IP	KREMEN2	0.519048	0.442722	0.595374	3.86117e-26	0.589729
12:14576892	ATF7IP	KRT6B	4.08097	3.19688	4.96505	1.38443e-15	0.398419
12:14576892	ATF7IP	L1TD1	0.413457	0.385005	0.44191	3.32319e-57	0.867786
12:14576892	ATF7IP	L3MBTL3	0.237839	0.175315	0.300364	8.63476e-12	0.310228
12:14576892	ATF7IP	LIMA1	0.800725	0.6371	0.96435	6.43417e-17	0.42672
12:14649176	ATF7IP	LPO	0.130153	0.0993482	0.160958	9.82536e-14	0.356851
12:14576892	ATF7IP	LRIG3	0.692721	0.592752	0.792691	9.39722e-27	0.598782
12:14576892	ATF7IP	LRRC3B	0.328868	0.283895	0.373841	1.45403e-28	0.624349
12:14576892	ATF7IP	LY6D	0.915358	0.655644	1.17507	1.53814e-10	0.278551
12:14576892	ATF7IP	LYPD3	1.60145	1.28597	1.91694	8.44963e-18	0.444723
12:14576892	ATF7IP	LZTS1	0.510999	0.370232	0.651766	5.23058e-11	0.290572
12:14576892	ATF7IP	MATN3	0.134713	0.101209	0.168218	8.77681e-13	0.334432
12:14576892	ATF7IP	MPP2	0.233113	0.166372	0.299855	2.12099e-10	0.274934
12:14576892	ATF7IP	MRC2	4.79943	4.10498	5.49388	1.14666e-26	0.597519
12:14576892	ATF7IP	NAE1	0.32877	0.239932	0.417609	2.52458e-11	0.298584
12:14576892	ATF7IP	NDFIP2	0.688636	0.578928	0.798344	1.25996e-23	0.55049
12:14576892	ATF7IP	NGFR	0.367038	0.329837	0.404239	6.40449e-40	0.751599
12:14576892	ATF7IP	NGLY1	0.740968	0.67413	0.807805	7.38235e-45	0.792534
12:14576892	ATF7IP	PAPL	0.206607	0.176649	0.236566	1.34673e-26	0.596495
12:14576892	ATF7IP	PCDH18	2.04568	1.88472	2.20664	5.93429e-51	0.833897
12:14576892	ATF7IP	PCDHAC2	0.140246	0.109644	0.170847	1.99072e-15	0.394981
12:14576892	ATF7IP	PCYT1B	0.328148	0.232255	0.42404	4.32488e-10	0.266852
12:14576892	ATF7IP	PDGFA	0.735074	0.545538	0.924611	3.96093e-12	0.318571
12:14576892	ATF7IP	PDGFC	0.702856	0.522751	0.882961	3.07002e-12	0.321278
12:14576892	ATF7IP	PKP1	1.50216	1.22459	1.77974	1.99023e-19	0.47652
12:14576892	ATF7IP	PLAU	2.45013	1.93078	2.96947	4.51505e-16	0.408906
12:14576892	ATF7IP	PPP1R9B	0.859643	0.663442	1.05584	1.80466e-14	0.3737
12:14576892	ATF7IP	PRICKLE3	0.291593	0.227912	0.355274	2.08116e-15	0.394559
12:14576892	ATF7IP	PRND	0.434156	0.399959	0.468353	6.6213e-51	0.833609
12:14576892	ATF7IP	PRNP	2.74204	2.21785	3.26622	1.50108e-18	0.459609
12:14576892	ATF7IP	PTAFR	0.145363	0.103251	0.187474	3.20461e-10	0.270262
12:14576892	ATF7IP	PTPRK	0.874195	0.624522	1.12387	1.94462e-10	0.275913
12:14576892	ATF7IP	PTPRN	0.210286	0.180445	0.240127	2.60248e-27	0.606835
12:14576892	ATF7IP	RAD23B	1.0606	0.785015	1.33619	5.41458e-12	0.315236
12:14576892	ATF7IP	RARB	0.309254	0.250623	0.367885	9.22726e-19	0.46373
12:14576892	ATF7IP	RHCG	1.52786	1.37666	1.67907	6.57604e-41	0.760391
12:14576892	ATF7IP	RIN1	0.343323	0.282739	0.403906	1.14422e-20	0.499541
12:14576892	ATF7IP	RNASE7	0.14774	0.119353	0.176128	2.01976e-18	0.45708
12:14576892	ATF7IP	S1PR5	0.287501	0.240798	0.334204	4.84621e-23	0.540838
12:14576892	ATF7IP	SALL2	0.858438	0.687832	1.02904	1.38636e-17	0.440383
12:14576892	ATF7IP	SCN4B	0.390816	0.346403	0.435229	2.4413e-35	0.706464
12:14576892	ATF7IP	SDC1	7.42588	5.582	9.26977	8.18347e-13	0.33516
12:14576892	ATF7IP	SEMA3C	3.34416	2.47942	4.20891	4.44924e-12	0.317333
12:14576892	ATF7IP	SLC38A4	0.157593	0.116183	0.199003	8.48232e-12	0.31042
12:14576892	ATF7IP	SMARCA1	0.876095	0.645008	1.10718	9.86541e-12	0.308792
12:14576892	ATF7IP	SOX7	0.570301	0.521598	0.619004	2.91091e-47	0.809954
12:14576892	ATF7IP	SPINK5	1.35443	0.958594	1.75027	4.34006e-10	0.266812
12:14576892	ATF7IP	SPRY2	1.4952	1.25935	1.73105	6.28456e-24	0.555395
12:14576892	ATF7IP	SULF1	3.73699	2.72305	4.75094	2.95319e-11	0.296867
12:14576892	ATF7IP	TBX2	1.63288	1.3591	1.90666	4.11514e-22	0.525088
12:14649176	ATF7IP	TLN2	0.659058	0.4842	0.833915	1.24183e-11	0.306305
12:14576892	ATF7IP	TMEM209	0.256293	0.182191	0.330395	2.99358e-10	0.271035
12:14649176	ATF7IP	TMEM229B	0.213985	0.155197	0.272773	4.72754e-11	0.29169
12:14576892	ATF7IP	TMEM237	0.340481	0.255119	0.425843	1.23358e-12	0.330881
12:14576892	ATF7IP	TMEM35	0.276443	0.236148	0.316737	1.99461e-26	0.593985
12:14576892	ATF7IP	TOP2B	3.65607	3.16669	4.14544	2.63769e-29	0.634346
12:14576892	ATF7IP	TP63	0.993245	0.900562	1.08593	2.14226e-43	0.781165
12:14576892	ATF7IP	UGT3A2	0.158732	0.115347	0.202118	3.89949e-11	0.293813
12:14576892	ATF7IP	USP1	0.485478	0.343546	0.62741	4.39228e-10	0.266675
12:14576892	ATF7IP	WBP5	0.661326	0.495782	0.826869	1.15512e-12	0.331568
12:14576892	ATF7IP	YWHAQ	3.66351	2.73566	4.59136	1.89043e-12	0.326401
12:14576892	ATF7IP	ZNF770	0.482775	0.345565	0.619985	1.6343e-10	0.27787
11:108206584	ATM	C1QA	2.32856	1.86914	2.78799	9.21502e-18	0.443965
11:108206584	ATM	C1QB	2.60865	2.15267	3.06464	6.25212e-21	0.504283
11:108206584	ATM	C1QC	2.34346	1.71099	2.97593	2.41022e-11	0.299091
11:108206584	ATM	CCL5	1.73157	1.35184	2.1113	2.56352e-15	0.392576
11:108206584	ATM	CCR5	0.161836	0.118002	0.205671	2.7647e-11	0.297589
11:108206584	ATM	CD38	0.204303	0.164986	0.243621	2.21367e-18	0.456297
11:108206584	ATM	CD8A	0.511424	0.41997	0.602879	2.6432e-20	0.492897
11:108206584	ATM	CXCR6	0.149202	0.108999	0.189404	2.26409e-11	0.299774
11:108206584	ATM	DNAJC8	0.55627	0.410943	0.701597	6.73415e-12	0.3129
11:108206584	ATM	FAM26F	0.151682	0.115488	0.187875	1.42091e-13	0.353126
11:108206584	ATM	IRF8	0.175444	0.13464	0.216247	4.38268e-14	0.364932
11:108206584	ATM	ITGAE	0.205256	0.157793	0.252718	3.34675e-14	0.367609
11:108206584	ATM	LAG3	0.319944	0.244244	0.395644	9.68012e-14	0.357001
11:108206584	ATM	MYBPC2	0.328393	0.271919	0.384867	2.18288e-21	0.512434
11:108206584	ATM	PRF1	0.426801	0.360278	0.493324	2.69527e-24	0.561294
11:108206584	ATM	SLAMF7	0.464799	0.362551	0.567047	2.99498e-15	0.391092
11:108206584	ATM	WARS	8.83042	6.39353	11.2673	5.58932e-11	0.289839
11:108206584	ATM	WDR72	0.826456	0.599468	1.05344	4.67827e-11	0.291805
11:108206584	ATM	ZNF683	0.13053	0.0928713	0.168188	2.7755e-10	0.271893
17:3853989	ATP2A3	C1QA	2.32856	1.86914	2.78799	9.21502e-18	0.443965
17:3853989	ATP2A3	C1QB	2.60865	2.15267	3.06464	6.25212e-21	0.504283
17:3853989	ATP2A3	C1QC	2.34346	1.71099	2.97593	2.41022e-11	0.299091
17:3853989	ATP2A3	CCL5	1.73157	1.35184	2.1113	2.56352e-15	0.392576
17:3853989	ATP2A3	CCR5	0.161836	0.118002	0.205671	2.7647e-11	0.297589
17:3853989	ATP2A3	CD38	0.204303	0.164986	0.243621	2.21367e-18	0.456297
17:3853989	ATP2A3	CD8A	0.511424	0.41997	0.602879	2.6432e-20	0.492897
17:3853989	ATP2A3	CXCR6	0.149202	0.108999	0.189404	2.26409e-11	0.299774
17:3853989	ATP2A3	DNAJC8	0.55627	0.410943	0.701597	6.73415e-12	0.3129
17:3853989	ATP2A3	FAM26F	0.151682	0.115488	0.187875	1.42091e-13	0.353126
17:3853989	ATP2A3	IRF8	0.175444	0.13464	0.216247	4.38268e-14	0.364932
17:3853989	ATP2A3	ITGAE	0.205256	0.157793	0.252718	3.34675e-14	0.367609
17:3853989	ATP2A3	LAG3	0.319944	0.244244	0.395644	9.68012e-14	0.357001
17:3853989	ATP2A3	MYBPC2	0.328393	0.271919	0.384867	2.18288e-21	0.512434
17:3853989	ATP2A3	PRF1	0.426801	0.360278	0.493324	2.69527e-24	0.561294
17:3853989	ATP2A3	SLAMF7	0.464799	0.362551	0.567047	2.99498e-15	0.391092
17:3853989	ATP2A3	WARS	8.83042	6.39353	11.2673	5.58932e-11	0.289839
17:3853989	ATP2A3	WDR72	0.826456	0.599468	1.05344	4.67827e-11	0.291805
17:3853989	ATP2A3	ZNF683	0.13053	0.0928713	0.168188	2.7755e-10	0.271893
3:130714897	ATP2C1	C1orf198	0.872855	0.624445	1.12126	1.71471e-10	0.27733
3:130714897	ATP2C1	CAPN9	0.494328	0.424899	0.563758	1.17483e-27	0.611743
3:130714897	ATP2C1	CARD10	1.8237	1.44724	2.20016	1.11254e-16	0.421767
3:130714897	ATP2C1	CNTN5	0.376144	0.342289	0.409999	5.92641e-45	0.793254
3:130714897	ATP2C1	GPR132	0.419618	0.360048	0.479189	2.6829e-27	0.606646
3:130714897	ATP2C1	HIST1H2BH	0.553613	0.462488	0.644739	1.19136e-22	0.534279
3:130714897	ATP2C1	NCOR2	3.80704	2.82485	4.78923	4.05375e-12	0.318325
3:130714897	ATP2C1	PLIN3	2.03765	1.61183	2.46347	2.13973e-16	0.415796
3:130714897	ATP2C1	PTPRS	3.49742	2.56968	4.42517	1.23262e-11	0.306386
3:130714897	ATP2C1	SDK2	0.980039	0.702311	1.25777	1.47265e-10	0.27904
3:130714897	ATP2C1	SLC43A1	3.87856	3.00994	4.74718	7.23822e-15	0.382606
3:130714897	ATP2C1	SMAD9	0.203726	0.158364	0.249089	5.45587e-15	0.385337
3:130714897	ATP2C1	STXBP2	1.27851	0.91485	1.64216	1.68173e-10	0.277548
3:130714897	ATP2C1	TMEM184B	1.95818	1.42243	2.49394	4.04824e-11	0.2934
3:130714897	ATP2C1	ZNF324	0.17518	0.132366	0.217994	4.11798e-13	0.342264
16:1397753	BAIAP3	CAPN9	0.245208	0.178964	0.311451	2.50298e-11	0.298678
16:1397753	BAIAP3	CNTN5	0.197745	0.158015	0.237475	2.54289e-17	0.435022
16:1397753	BAIAP3	GPR132	0.212516	0.156455	0.268577	9.90363e-12	0.30875
16:1397753	BAIAP3	HIST1H2BH	0.295939	0.216796	0.375082	1.69333e-11	0.30294
16:1397753	BAIAP3	SALL1	0.720152	0.540724	0.899579	9.46617e-13	0.333645
16:1397753	BAIAP3	SOX13	1.10341	0.840828	1.366	1.25857e-13	0.354353
16:1397753	BAIAP3	TRIB2	1.35472	1.03964	1.66981	4.39108e-14	0.364913
16:1397753	BAIAP3	ZNF324	0.118622	0.0875232	0.149721	7.74318e-12	0.311401
2:32735613	BIRC6	ANPEP	15.1317	11.5448	18.7185	1.05268e-13	0.356157
2:32735613	BIRC6	ATP6V0A4	0.236147	0.170592	0.301703	6.95931e-11	0.287408
2:32613983	BIRC6	C1QA	2.32856	1.86914	2.78799	9.21502e-18	0.443965
2:32613983	BIRC6	C1QB	2.60865	2.15267	3.06464	6.25212e-21	0.504283
2:32613983	BIRC6	C1QC	2.34346	1.71099	2.97593	2.41022e-11	0.299091
2:32613983	BIRC6	CCL5	1.73157	1.35184	2.1113	2.56352e-15	0.392576
2:32613983	BIRC6	CCR5	0.161836	0.118002	0.205671	2.7647e-11	0.297589
2:32613983	BIRC6	CD38	0.204303	0.164986	0.243621	2.21367e-18	0.456297
2:32613983	BIRC6	CD8A	0.511424	0.41997	0.602879	2.6432e-20	0.492897
2:32613983	BIRC6	CXCR6	0.149202	0.108999	0.189404	2.26409e-11	0.299774
2:32613983	BIRC6	DNAJC8	0.55627	0.410943	0.701597	6.73415e-12	0.3129
2:32613983	BIRC6	FAM26F	0.151682	0.115488	0.187875	1.42091e-13	0.353126
2:32613983	BIRC6	IRF8	0.175444	0.13464	0.216247	4.38268e-14	0.364932
2:32613983	BIRC6	ITGAE	0.205256	0.157793	0.252718	3.34675e-14	0.367609
2:32613983	BIRC6	LAG3	0.319944	0.244244	0.395644	9.68012e-14	0.357001
2:32613983	BIRC6	MYBPC2	0.328393	0.271919	0.384867	2.18288e-21	0.512434
2:32613983	BIRC6	PRF1	0.426801	0.360278	0.493324	2.69527e-24	0.561294
2:32613983	BIRC6	SLAMF7	0.464799	0.362551	0.567047	2.99498e-15	0.391092
2:32735613	BIRC6	TSHZ1	1.67163	1.26657	2.07669	2.82511e-13	0.34613
2:32613983	BIRC6	WARS	8.83042	6.39353	11.2673	5.58932e-11	0.289839
2:32613983	BIRC6	WDR72	0.826456	0.599468	1.05344	4.67827e-11	0.291805
2:32613983	BIRC6	ZNF683	0.13053	0.0928713	0.168188	2.7755e-10	0.271893
rs80359104	BRCA2	ALDOC	0.475537	0.335069	0.616005	6.24161e-10	0.262658
rs80359104	BRCA2	AOC2	0.10818	0.0770962	0.139264	2.40671e-10	0.273506
rs80359104	BRCA2	C19orf26	0.113391	0.0848322	0.14195	1.497e-12	0.328853
rs80359104	BRCA2	CASKIN1	0.222867	0.185512	0.260222	4.02506e-22	0.525254
rs80359104	BRCA2	ERO1LB	0.292234	0.238638	0.34583	1.26069e-19	0.480269
rs80359104	BRCA2	ESRRG	0.242361	0.175787	0.308934	4.70011e-11	0.291754
rs80359104	BRCA2	FAXC	0.162306	0.119733	0.204878	7.90038e-12	0.311185
rs80359104	BRCA2	FMN2	0.43278	0.35037	0.51519	1.19361e-18	0.461554
rs80359104	BRCA2	FMO3	0.875442	0.717198	1.03369	5.1675e-20	0.487516
rs80359104	BRCA2	GPATCH2	0.262044	0.20426	0.319828	3.37641e-15	0.389946
rs80359104	BRCA2	GPR63	0.103602	0.0744467	0.132757	1.14561e-10	0.281854
rs80359104	BRCA2	HIST1H3D	0.128784	0.0908213	0.166747	5.82096e-10	0.263457
rs80359104	BRCA2	ISL2	0.155227	0.127375	0.183078	3.25837e-20	0.491224
rs80359104	BRCA2	MEX3B	0.154191	0.109162	0.199219	4.22936e-10	0.267106
rs80359104	BRCA2	NDRG1	6.91296	5.07686	8.74906	1.29572e-11	0.305845
rs80359104	BRCA2	OPRK1	0.254148	0.182377	0.325918	1.29874e-10	0.280449
rs80359104	BRCA2	OTX1	0.188024	0.141071	0.234977	1.04267e-12	0.332637
rs80359104	BRCA2	PCDH8	0.234138	0.183091	0.285185	1.91128e-15	0.395367
rs80359104	BRCA2	PEG10	2.39259	1.85916	2.92602	5.80981e-15	0.384731
rs80359104	BRCA2	PFKFB4	0.689316	0.526405	0.852226	9.19129e-14	0.357523
rs80359104	BRCA2	PPFIA2	0.50806	0.443597	0.572523	3.31462e-31	0.658786
rs80359104	BRCA2	SERPINB9	0.341646	0.25653	0.426762	9.43824e-13	0.333676
rs80359104	BRCA2	SHPK	0.180561	0.132579	0.228542	1.3215e-11	0.305631
rs80359104	BRCA2	SLC12A2	1.15415	0.839344	1.46896	3.60748e-11	0.294669
rs80359104	BRCA2	SPTBN5	0.144167	0.106709	0.181626	5.40311e-12	0.315259
rs80359104	BRCA2	SSFA2	1.78217	1.29646	2.26788	3.49685e-11	0.295011
rs80359104	BRCA2	SYBU	1.30936	1.00169	1.61702	7.0526e-14	0.360182
rs80359104	BRCA2	TBR1	0.133597	0.0945925	0.172601	4.19057e-10	0.267211
rs80359104	BRCA2	TET1	0.294047	0.238451	0.349643	7.85459e-19	0.465087
rs80359104	BRCA2	TMEM213	0.202638	0.144605	0.260671	2.14284e-10	0.274818
rs80359104	BRCA2	TNFRSF10D	0.306877	0.241786	0.371968	4.6735e-16	0.408586
rs80359104	BRCA2	XPO7	0.780061	0.572759	0.987363	1.32437e-11	0.305608
2:111415133	BUB1	ADAMTS9	1.4577	1.13033	1.78507	8.29068e-15	0.38129
2:111415133	BUB1	ATP1A2	2.13273	2.043	2.22247	8.82169e-82	0.946114
2:111415133	BUB1	BEND5	0.136564	0.100787	0.172341	7.52518e-12	0.311708
2:111415133	BUB1	BLMH	0.454887	0.330997	0.578777	3.40889e-11	0.295291
2:111415133	BUB1	DPYSL4	0.435303	0.371235	0.499371	4.12661e-26	0.589298
2:111415133	BUB1	ENO2	1.95083	1.64901	2.25266	1.59124e-24	0.564927
2:111415133	BUB1	EXOSC9	0.212125	0.150279	0.273971	3.99745e-10	0.267749
2:111415133	BUB1	FRYL	0.773779	0.600419	0.94714	7.38099e-15	0.382417
2:111415133	BUB1	LRRN1	0.431713	0.307592	0.555834	2.45875e-10	0.273264
2:111415133	BUB1	MZT1	0.339	0.252128	0.425873	3.07611e-12	0.321257
2:111415133	BUB1	PAQR5	0.258148	0.185835	0.330462	9.69495e-11	0.283718
2:111415133	BUB1	PCDHB13	0.272388	0.20558	0.339195	4.80679e-13	0.34067
2:111415133	BUB1	PCDHB7	0.245618	0.185307	0.305929	5.05208e-13	0.340157
2:111415133	BUB1	PCDHB8	0.670685	0.584833	0.756537	6.90556e-31	0.654804
2:111415133	BUB1	RRM1	1.01865	0.728108	1.30918	1.85394e-10	0.276451
2:111415133	BUB1	SAP30	0.163584	0.124576	0.202591	1.37904e-13	0.353429
2:111415133	BUB1	SLC10A4	0.683815	0.528859	0.83877	1.27993e-14	0.377064
2:111415133	BUB1	SLC36A4	0.17656	0.133655	0.219465	3.20435e-13	0.34484
2:111415133	BUB1	TCF12	1.12667	0.853104	1.40024	3.0914e-13	0.345208
2:111415133	BUB1	TOP3A	0.26239	0.189283	0.335497	7.96132e-11	0.285913
2:111415133	BUB1	TUBGCP4	0.159873	0.112926	0.206821	5.11116e-10	0.264945
2:111415133	BUB1	TYRP1	0.141458	0.102931	0.179986	3.41126e-11	0.295284
2:111415133	BUB1	WDR72	1.08283	0.892282	1.27338	9.59328e-21	0.500928
14:91636380	C14orf159	C1orf198	0.872855	0.624445	1.12126	1.71471e-10	0.27733
14:91636380	C14orf159	CAPN9	0.494328	0.424899	0.563758	1.17483e-27	0.611743
14:91636380	C14orf159	CARD10	1.8237	1.44724	2.20016	1.11254e-16	0.421767
14:91636380	C14orf159	CNTN5	0.376144	0.342289	0.409999	5.92641e-45	0.793254
14:91636380	C14orf159	GPR132	0.419618	0.360048	0.479189	2.6829e-27	0.606646
14:91636380	C14orf159	HIST1H2BH	0.553613	0.462488	0.644739	1.19136e-22	0.534279
14:91636380	C14orf159	NCOR2	3.80704	2.82485	4.78923	4.05375e-12	0.318325
14:91636380	C14orf159	PLIN3	2.03765	1.61183	2.46347	2.13973e-16	0.415796
14:91636380	C14orf159	PTPRS	3.49742	2.56968	4.42517	1.23262e-11	0.306386
14:91636380	C14orf159	SDK2	0.980039	0.702311	1.25777	1.47265e-10	0.27904
14:91636380	C14orf159	SLC43A1	3.87856	3.00994	4.74718	7.23822e-15	0.382606
14:91636380	C14orf159	SMAD9	0.203726	0.158364	0.249089	5.45587e-15	0.385337
14:91636380	C14orf159	STXBP2	1.27851	0.91485	1.64216	1.68173e-10	0.277548
14:91636380	C14orf159	TMEM184B	1.95818	1.42243	2.49394	4.04824e-11	0.2934
14:91636380	C14orf159	ZNF324	0.17518	0.132366	0.217994	4.11798e-13	0.342264
1:200869348	C1orf106	C1QA	2.32856	1.86914	2.78799	9.21502e-18	0.443965
1:200869348	C1orf106	C1QB	2.60865	2.15267	3.06464	6.25212e-21	0.504283
1:200869348	C1orf106	C1QC	2.34346	1.71099	2.97593	2.41022e-11	0.299091
1:200869348	C1orf106	CCL5	1.73157	1.35184	2.1113	2.56352e-15	0.392576
1:200869348	C1orf106	CCR5	0.161836	0.118002	0.205671	2.7647e-11	0.297589
1:200869348	C1orf106	CD38	0.204303	0.164986	0.243621	2.21367e-18	0.456297
1:200869348	C1orf106	CD8A	0.511424	0.41997	0.602879	2.6432e-20	0.492897
1:200869348	C1orf106	CXCR6	0.149202	0.108999	0.189404	2.26409e-11	0.299774
1:200869348	C1orf106	DNAJC8	0.55627	0.410943	0.701597	6.73415e-12	0.3129
1:200869348	C1orf106	FAM26F	0.151682	0.115488	0.187875	1.42091e-13	0.353126
1:200869348	C1orf106	IRF8	0.175444	0.13464	0.216247	4.38268e-14	0.364932
1:200869348	C1orf106	ITGAE	0.205256	0.157793	0.252718	3.34675e-14	0.367609
1:200869348	C1orf106	LAG3	0.319944	0.244244	0.395644	9.68012e-14	0.357001
1:200869348	C1orf106	MYBPC2	0.328393	0.271919	0.384867	2.18288e-21	0.512434
1:200869348	C1orf106	PRF1	0.426801	0.360278	0.493324	2.69527e-24	0.561294
1:200869348	C1orf106	SLAMF7	0.464799	0.362551	0.567047	2.99498e-15	0.391092
1:200869348	C1orf106	WARS	8.83042	6.39353	11.2673	5.58932e-11	0.289839
1:200869348	C1orf106	WDR72	0.826456	0.599468	1.05344	4.67827e-11	0.291805
1:200869348	C1orf106	ZNF683	0.13053	0.0928713	0.168188	2.7755e-10	0.271893
12:7177895	C1S	ALDOC	0.475537	0.335069	0.616005	6.24161e-10	0.262658
12:7177895	C1S	AOC2	0.10818	0.0770962	0.139264	2.40671e-10	0.273506
12:7177895	C1S	C19orf26	0.113391	0.0848322	0.14195	1.497e-12	0.328853
12:7177895	C1S	CASKIN1	0.222867	0.185512	0.260222	4.02506e-22	0.525254
12:7177895	C1S	ERO1LB	0.292234	0.238638	0.34583	1.26069e-19	0.480269
12:7177895	C1S	ESRRG	0.242361	0.175787	0.308934	4.70011e-11	0.291754
12:7177895	C1S	FAXC	0.162306	0.119733	0.204878	7.90038e-12	0.311185
12:7177895	C1S	FMN2	0.43278	0.35037	0.51519	1.19361e-18	0.461554
12:7177895	C1S	FMO3	0.875442	0.717198	1.03369	5.1675e-20	0.487516
12:7177895	C1S	GPATCH2	0.262044	0.20426	0.319828	3.37641e-15	0.389946
12:7177895	C1S	GPR63	0.103602	0.0744467	0.132757	1.14561e-10	0.281854
12:7177895	C1S	HIST1H3D	0.128784	0.0908213	0.166747	5.82096e-10	0.263457
12:7177895	C1S	ISL2	0.155227	0.127375	0.183078	3.25837e-20	0.491224
12:7177895	C1S	MEX3B	0.154191	0.109162	0.199219	4.22936e-10	0.267106
12:7177895	C1S	NDRG1	6.91296	5.07686	8.74906	1.29572e-11	0.305845
12:7177895	C1S	OPRK1	0.254148	0.182377	0.325918	1.29874e-10	0.280449
12:7177895	C1S	OTX1	0.188024	0.141071	0.234977	1.04267e-12	0.332637
12:7177895	C1S	PCDH8	0.234138	0.183091	0.285185	1.91128e-15	0.395367
12:7177895	C1S	PEG10	2.39259	1.85916	2.92602	5.80981e-15	0.384731
12:7177895	C1S	PFKFB4	0.689316	0.526405	0.852226	9.19129e-14	0.357523
12:7177895	C1S	PPFIA2	0.50806	0.443597	0.572523	3.31462e-31	0.658786
12:7177895	C1S	SERPINB9	0.341646	0.25653	0.426762	9.43824e-13	0.333676
12:7177895	C1S	SHPK	0.180561	0.132579	0.228542	1.3215e-11	0.305631
12:7177895	C1S	SLC12A2	1.15415	0.839344	1.46896	3.60748e-11	0.294669
12:7177895	C1S	SPTBN5	0.144167	0.106709	0.181626	5.40311e-12	0.315259
12:7177895	C1S	SSFA2	1.78217	1.29646	2.26788	3.49685e-11	0.295011
12:7177895	C1S	SYBU	1.30936	1.00169	1.61702	7.0526e-14	0.360182
12:7177895	C1S	TBR1	0.133597	0.0945925	0.172601	4.19057e-10	0.267211
12:7177895	C1S	TET1	0.294047	0.238451	0.349643	7.85459e-19	0.465087
12:7177895	C1S	TMEM213	0.202638	0.144605	0.260671	2.14284e-10	0.274818
12:7177895	C1S	TNFRSF10D	0.306877	0.241786	0.371968	4.6735e-16	0.408586
12:7177895	C1S	XPO7	0.780061	0.572759	0.987363	1.32437e-11	0.305608
5:40950023	C7	DUOX1	1.51635	1.09502	1.93767	7.19502e-11	0.287038
5:40950023	C7	PIP	0.190541	0.158505	0.222578	4.95408e-22	0.523697
5:40950023	C7	SCGB2A2	4.13615	3.589	4.68331	1.02078e-29	0.639791
5:40950023	C7	SLC46A2	0.527767	0.373627	0.681906	4.24243e-10	0.267071
9:139888246	C9orf142	C10orf10	6.82983	5.5937	8.06596	5.59176e-20	0.486879
9:139888246	C9orf142	CD79B	0.156282	0.113163	0.199401	5.54414e-11	0.289928
9:139888246	C9orf142	FAP	0.392869	0.299909	0.485829	9.70289e-14	0.356978
9:139888246	C9orf142	IGFBP1	3.04539	2.49158	3.5992	7.49829e-20	0.484503
9:139888246	C9orf142	ITIH5	1.14324	0.875598	1.41089	5.94963e-14	0.361884
9:139888246	C9orf142	LPO	0.113516	0.0807291	0.146302	2.88624e-10	0.271449
9:139888246	C9orf142	PAMR1	0.870977	0.62039	1.12156	2.51931e-10	0.272989
9:139888246	C9orf142	PLEKHO1	0.917456	0.689154	1.14576	8.97614e-13	0.334199
9:139888246	C9orf142	PPP1R18	0.712263	0.524317	0.900209	1.0017e-11	0.308628
9:139888246	C9orf142	RIN2	0.652431	0.492853	0.812008	4.26054e-13	0.341913
9:139888246	C9orf142	SLIT2	0.571781	0.438674	0.704887	4.58007e-14	0.364494
9:139888246	C9orf142	SPSB1	0.525454	0.373299	0.677609	3.15537e-10	0.270438
9:139888246	C9orf142	TCL1A	0.148825	0.113932	0.183719	6.37453e-14	0.361194
9:139888246	C9orf142	TLN2	0.726957	0.560674	0.89324	2.00418e-14	0.37267
14:90870756	CALM1	ALDOC	0.475537	0.335069	0.616005	6.24161e-10	0.262658
14:90870756	CALM1	AOC2	0.10818	0.0770962	0.139264	2.40671e-10	0.273506
14:90870756	CALM1	C19orf26	0.113391	0.0848322	0.14195	1.497e-12	0.328853
14:90870756	CALM1	CASKIN1	0.222867	0.185512	0.260222	4.02506e-22	0.525254
14:90870756	CALM1	ERO1LB	0.292234	0.238638	0.34583	1.26069e-19	0.480269
14:90870756	CALM1	ESRRG	0.242361	0.175787	0.308934	4.70011e-11	0.291754
14:90870756	CALM1	FAXC	0.162306	0.119733	0.204878	7.90038e-12	0.311185
14:90870756	CALM1	FMN2	0.43278	0.35037	0.51519	1.19361e-18	0.461554
14:90870756	CALM1	FMO3	0.875442	0.717198	1.03369	5.1675e-20	0.487516
14:90870756	CALM1	GPATCH2	0.262044	0.20426	0.319828	3.37641e-15	0.389946
14:90870756	CALM1	GPR63	0.103602	0.0744467	0.132757	1.14561e-10	0.281854
14:90870756	CALM1	HIST1H3D	0.128784	0.0908213	0.166747	5.82096e-10	0.263457
14:90870756	CALM1	ISL2	0.155227	0.127375	0.183078	3.25837e-20	0.491224
14:90870756	CALM1	MEX3B	0.154191	0.109162	0.199219	4.22936e-10	0.267106
14:90870756	CALM1	NDRG1	6.91296	5.07686	8.74906	1.29572e-11	0.305845
14:90870756	CALM1	OPRK1	0.254148	0.182377	0.325918	1.29874e-10	0.280449
14:90870756	CALM1	OTX1	0.188024	0.141071	0.234977	1.04267e-12	0.332637
14:90870756	CALM1	PCDH8	0.234138	0.183091	0.285185	1.91128e-15	0.395367
14:90870756	CALM1	PEG10	2.39259	1.85916	2.92602	5.80981e-15	0.384731
14:90870756	CALM1	PFKFB4	0.689316	0.526405	0.852226	9.19129e-14	0.357523
14:90870756	CALM1	PPFIA2	0.50806	0.443597	0.572523	3.31462e-31	0.658786
14:90870756	CALM1	SERPINB9	0.341646	0.25653	0.426762	9.43824e-13	0.333676
14:90870756	CALM1	SHPK	0.180561	0.132579	0.228542	1.3215e-11	0.305631
14:90870756	CALM1	SLC12A2	1.15415	0.839344	1.46896	3.60748e-11	0.294669
14:90870756	CALM1	SPTBN5	0.144167	0.106709	0.181626	5.40311e-12	0.315259
14:90870756	CALM1	SSFA2	1.78217	1.29646	2.26788	3.49685e-11	0.295011
14:90870756	CALM1	SYBU	1.30936	1.00169	1.61702	7.0526e-14	0.360182
14:90870756	CALM1	TBR1	0.133597	0.0945925	0.172601	4.19057e-10	0.267211
14:90870756	CALM1	TET1	0.294047	0.238451	0.349643	7.85459e-19	0.465087
14:90870756	CALM1	TMEM213	0.202638	0.144605	0.260671	2.14284e-10	0.274818
14:90870756	CALM1	TNFRSF10D	0.306877	0.241786	0.371968	4.6735e-16	0.408586
14:90870756	CALM1	XPO7	0.780061	0.572759	0.987363	1.32437e-11	0.305608
7:44260222	CAMK2B	CAPN9	0.243048	0.176557	0.309539	4.03348e-11	0.293441
7:44260222	CAMK2B	CNTN5	0.191501	0.150831	0.23217	4.98718e-16	0.407983
7:44260222	CAMK2B	GPR132	0.216651	0.161084	0.272217	3.18737e-12	0.32088
2:30977201	CAPN13	ITIH5	2.08982	1.79486	2.38478	1.71445e-27	0.609418
2:30977201	CAPN13	LPO	0.234611	0.199728	0.269495	8.80043e-26	0.584358
2:30977201	CAPN13	LRRC17	1.34034	1.07161	1.60907	2.264e-17	0.436052
2:30977201	CAPN13	SLIT2	0.977982	0.818011	1.13795	7.77955e-23	0.537398
2:30977201	CAPN13	TLN2	1.33763	1.15919	1.51608	2.01655e-29	0.635894
2:30977201	CAPN13	TMEM132B	0.120525	0.0856472	0.155402	3.08468e-10	0.270695
2:30977201	CAPN13	TMEM229B	0.399777	0.331117	0.468436	2.00435e-21	0.513089
2:30977201	CAPN13	ZNF253	0.319922	0.25053	0.389314	1.47387e-15	0.397828
1:223905507	CAPN2	CRH	0.545865	0.446706	0.645024	7.01393e-20	0.485045
1:223905507	CAPN2	EDAR	0.285336	0.203289	0.367384	2.47009e-10	0.273212
1:223905507	CAPN2	ERLIN1	0.465674	0.344174	0.587175	6.39133e-12	0.31346
1:223905507	CAPN2	FREM2	2.34035	1.77789	2.9028	1.95917e-13	0.349865
1:223905507	CAPN2	FZD8	1.38067	1.0285	1.73284	2.53993e-12	0.323285
1:223905507	CAPN2	LRRC55	0.271034	0.203113	0.338956	1.21087e-12	0.331075
1:223905507	CAPN2	MOXD1	2.84316	2.18898	3.49733	2.64834e-14	0.369924
1:223905507	CAPN2	POMC	0.277578	0.197683	0.357472	2.55627e-10	0.272824
1:223905507	CAPN2	RANBP2	1.87731	1.36097	2.39365	4.9327e-11	0.29122
X:110489922	CAPN6	C1QA	2.32856	1.86914	2.78799	9.21502e-18	0.443965
X:110489922	CAPN6	C1QB	2.60865	2.15267	3.06464	6.25212e-21	0.504283
X:110489922	CAPN6	C1QC	2.34346	1.71099	2.97593	2.41022e-11	0.299091
X:110489922	CAPN6	CCL5	1.73157	1.35184	2.1113	2.56352e-15	0.392576
X:110489922	CAPN6	CCR5	0.161836	0.118002	0.205671	2.7647e-11	0.297589
X:110489922	CAPN6	CD38	0.204303	0.164986	0.243621	2.21367e-18	0.456297
X:110489922	CAPN6	CD8A	0.511424	0.41997	0.602879	2.6432e-20	0.492897
X:110489922	CAPN6	CXCR6	0.149202	0.108999	0.189404	2.26409e-11	0.299774
X:110489922	CAPN6	DNAJC8	0.55627	0.410943	0.701597	6.73415e-12	0.3129
X:110489922	CAPN6	FAM26F	0.151682	0.115488	0.187875	1.42091e-13	0.353126
X:110489922	CAPN6	IRF8	0.175444	0.13464	0.216247	4.38268e-14	0.364932
X:110489922	CAPN6	ITGAE	0.205256	0.157793	0.252718	3.34675e-14	0.367609
X:110489922	CAPN6	LAG3	0.319944	0.244244	0.395644	9.68012e-14	0.357001
X:110489922	CAPN6	MYBPC2	0.328393	0.271919	0.384867	2.18288e-21	0.512434
X:110489922	CAPN6	PRF1	0.426801	0.360278	0.493324	2.69527e-24	0.561294
X:110489922	CAPN6	SLAMF7	0.464799	0.362551	0.567047	2.99498e-15	0.391092
X:110489922	CAPN6	WARS	8.83042	6.39353	11.2673	5.58932e-11	0.289839
X:110489922	CAPN6	WDR72	0.826456	0.599468	1.05344	4.67827e-11	0.291805
X:110489922	CAPN6	ZNF683	0.13053	0.0928713	0.168188	2.7755e-10	0.271893
1:230903323	CAPN9	ALDOC	0.475537	0.335069	0.616005	6.24161e-10	0.262658
1:230903323	CAPN9	AOC2	0.10818	0.0770962	0.139264	2.40671e-10	0.273506
1:230903323	CAPN9	C19orf26	0.113391	0.0848322	0.14195	1.497e-12	0.328853
1:230903323	CAPN9	CASKIN1	0.222867	0.185512	0.260222	4.02506e-22	0.525254
1:230903323	CAPN9	ERO1LB	0.292234	0.238638	0.34583	1.26069e-19	0.480269
1:230903323	CAPN9	ESRRG	0.242361	0.175787	0.308934	4.70011e-11	0.291754
1:230903323	CAPN9	FAXC	0.162306	0.119733	0.204878	7.90038e-12	0.311185
1:230903323	CAPN9	FMN2	0.43278	0.35037	0.51519	1.19361e-18	0.461554
1:230903323	CAPN9	FMO3	0.875442	0.717198	1.03369	5.1675e-20	0.487516
1:230903323	CAPN9	GPATCH2	0.262044	0.20426	0.319828	3.37641e-15	0.389946
1:230903323	CAPN9	GPR63	0.103602	0.0744467	0.132757	1.14561e-10	0.281854
1:230903323	CAPN9	HIST1H3D	0.128784	0.0908213	0.166747	5.82096e-10	0.263457
1:230903323	CAPN9	ISL2	0.155227	0.127375	0.183078	3.25837e-20	0.491224
1:230903323	CAPN9	MEX3B	0.154191	0.109162	0.199219	4.22936e-10	0.267106
1:230903323	CAPN9	NDRG1	6.91296	5.07686	8.74906	1.29572e-11	0.305845
1:230903323	CAPN9	OPRK1	0.254148	0.182377	0.325918	1.29874e-10	0.280449
1:230903323	CAPN9	OTX1	0.188024	0.141071	0.234977	1.04267e-12	0.332637
1:230903323	CAPN9	PCDH8	0.234138	0.183091	0.285185	1.91128e-15	0.395367
1:230903323	CAPN9	PEG10	2.39259	1.85916	2.92602	5.80981e-15	0.384731
1:230903323	CAPN9	PFKFB4	0.689316	0.526405	0.852226	9.19129e-14	0.357523
1:230903323	CAPN9	PPFIA2	0.50806	0.443597	0.572523	3.31462e-31	0.658786
1:230903323	CAPN9	SERPINB9	0.341646	0.25653	0.426762	9.43824e-13	0.333676
1:230903323	CAPN9	SHPK	0.180561	0.132579	0.228542	1.3215e-11	0.305631
1:230903323	CAPN9	SLC12A2	1.15415	0.839344	1.46896	3.60748e-11	0.294669
1:230903323	CAPN9	SPTBN5	0.144167	0.106709	0.181626	5.40311e-12	0.315259
1:230903323	CAPN9	SSFA2	1.78217	1.29646	2.26788	3.49685e-11	0.295011
1:230903323	CAPN9	SYBU	1.30936	1.00169	1.61702	7.0526e-14	0.360182
1:230903323	CAPN9	TBR1	0.133597	0.0945925	0.172601	4.19057e-10	0.267211
1:230903323	CAPN9	TET1	0.294047	0.238451	0.349643	7.85459e-19	0.465087
1:230903323	CAPN9	TMEM213	0.202638	0.144605	0.260671	2.14284e-10	0.274818
1:230903323	CAPN9	TNFRSF10D	0.306877	0.241786	0.371968	4.6735e-16	0.408586
1:230903323	CAPN9	XPO7	0.780061	0.572759	0.987363	1.32437e-11	0.305608
2:202073854	CASP10	ITIH5	2.08982	1.79486	2.38478	1.71445e-27	0.609418
2:202073854	CASP10	LPO	0.234611	0.199728	0.269495	8.80043e-26	0.584358
2:202073854	CASP10	LRRC17	1.34034	1.07161	1.60907	2.264e-17	0.436052
2:202050825	CASP10	LY75	0.621716	0.453156	0.790277	2.86907e-11	0.297183
2:202073854	CASP10	SLIT2	0.977982	0.818011	1.13795	7.77955e-23	0.537398
2:202073854	CASP10	TLN2	1.33763	1.15919	1.51608	2.01655e-29	0.635894
2:202073854	CASP10	TMEM132B	0.120525	0.0856472	0.155402	3.08468e-10	0.270695
2:202073854	CASP10	TMEM229B	0.399777	0.331117	0.468436	2.00435e-21	0.513089
2:202073854	CASP10	ZNF253	0.319922	0.25053	0.389314	1.47387e-15	0.397828
2:202131364	CASP8	C1orf198	0.872855	0.624445	1.12126	1.71471e-10	0.27733
2:202131412	CASP8	C1orf198	0.872855	0.624445	1.12126	1.71471e-10	0.27733
2:202131364	CASP8	CAPN9	0.494328	0.424899	0.563758	1.17483e-27	0.611743
2:202131412	CASP8	CAPN9	0.494328	0.424899	0.563758	1.17483e-27	0.611743
2:202131364	CASP8	CARD10	1.8237	1.44724	2.20016	1.11254e-16	0.421767
2:202131412	CASP8	CARD10	1.8237	1.44724	2.20016	1.11254e-16	0.421767
2:202131364	CASP8	CNTN5	0.376144	0.342289	0.409999	5.92641e-45	0.793254
2:202131412	CASP8	CNTN5	0.376144	0.342289	0.409999	5.92641e-45	0.793254
2:202131364	CASP8	GPR132	0.419618	0.360048	0.479189	2.6829e-27	0.606646
2:202131412	CASP8	GPR132	0.419618	0.360048	0.479189	2.6829e-27	0.606646
2:202131364	CASP8	HIST1H2BH	0.553613	0.462488	0.644739	1.19136e-22	0.534279
2:202131412	CASP8	HIST1H2BH	0.553613	0.462488	0.644739	1.19136e-22	0.534279
2:202131364	CASP8	NCOR2	3.80704	2.82485	4.78923	4.05375e-12	0.318325
2:202131412	CASP8	NCOR2	3.80704	2.82485	4.78923	4.05375e-12	0.318325
2:202131364	CASP8	PLIN3	2.03765	1.61183	2.46347	2.13973e-16	0.415796
2:202131412	CASP8	PLIN3	2.03765	1.61183	2.46347	2.13973e-16	0.415796
2:202131364	CASP8	PTPRS	3.49742	2.56968	4.42517	1.23262e-11	0.306386
2:202131412	CASP8	PTPRS	3.49742	2.56968	4.42517	1.23262e-11	0.306386
2:202131364	CASP8	SDK2	0.980039	0.702311	1.25777	1.47265e-10	0.27904
2:202131412	CASP8	SDK2	0.980039	0.702311	1.25777	1.47265e-10	0.27904
2:202131364	CASP8	SLC43A1	3.87856	3.00994	4.74718	7.23822e-15	0.382606
2:202131412	CASP8	SLC43A1	3.87856	3.00994	4.74718	7.23822e-15	0.382606
2:202131364	CASP8	SMAD9	0.203726	0.158364	0.249089	5.45587e-15	0.385337
2:202131412	CASP8	SMAD9	0.203726	0.158364	0.249089	5.45587e-15	0.385337
2:202131364	CASP8	STXBP2	1.27851	0.91485	1.64216	1.68173e-10	0.277548
2:202131412	CASP8	STXBP2	1.27851	0.91485	1.64216	1.68173e-10	0.277548
2:202131364	CASP8	TMEM184B	1.95818	1.42243	2.49394	4.04824e-11	0.2934
2:202131412	CASP8	TMEM184B	1.95818	1.42243	2.49394	4.04824e-11	0.2934
2:202131364	CASP8	ZNF324	0.17518	0.132366	0.217994	4.11798e-13	0.342264
2:202131412	CASP8	ZNF324	0.17518	0.132366	0.217994	4.11798e-13	0.342264
rs9768418	CBX3	C2CD4C	0.0975857	0.0702149	0.124957	1.01518e-10	0.283204
rs9768418	CBX3	CA10	0.436368	0.338073	0.534663	9.59593e-15	0.379871
rs9768418	CBX3	NUCB2	1.00325	0.71633	1.29017	2.03975e-10	0.275374
rs9768418	CBX3	SCGB1D4	7.48246	5.7331	9.23182	5.59013e-14	0.362507
rs9768418	CBX3	SLC25A36	1.44969	1.04968	1.8497	5.5618e-11	0.289893
7:76908093	CCDC146	C1QA	1.3117	0.940446	1.68296	1.40876e-10	0.279538
7:76908093	CCDC146	C1QB	1.35823	0.965744	1.75071	2.93531e-10	0.271258
7:76908093	CCDC146	CD8A	0.282066	0.205651	0.358482	2.78618e-11	0.297505
7:76908093	CCDC146	CXCL10	1.23799	0.941303	1.53467	1.72586e-13	0.351154
7:76908093	CCDC146	FAM26F	0.0982293	0.0713839	0.125075	3.88241e-11	0.293861
7:76908093	CCDC146	SCGB2A2	2.04901	1.51201	2.586	7.63635e-12	0.31155
7:76908093	CCDC146	WARS	6.42646	4.71457	8.13835	1.45301e-11	0.304603
10:61612436	CCDC6	C1QA	2.32856	1.86914	2.78799	9.21502e-18	0.443965
10:61612436	CCDC6	C1QB	2.60865	2.15267	3.06464	6.25212e-21	0.504283
10:61612436	CCDC6	C1QC	2.34346	1.71099	2.97593	2.41022e-11	0.299091
10:61612436	CCDC6	CCL5	1.73157	1.35184	2.1113	2.56352e-15	0.392576
10:61612436	CCDC6	CCR5	0.161836	0.118002	0.205671	2.7647e-11	0.297589
10:61612436	CCDC6	CD38	0.204303	0.164986	0.243621	2.21367e-18	0.456297
10:61612436	CCDC6	CD8A	0.511424	0.41997	0.602879	2.6432e-20	0.492897
10:61612436	CCDC6	CXCR6	0.149202	0.108999	0.189404	2.26409e-11	0.299774
10:61612436	CCDC6	DNAJC8	0.55627	0.410943	0.701597	6.73415e-12	0.3129
10:61612436	CCDC6	FAM26F	0.151682	0.115488	0.187875	1.42091e-13	0.353126
10:61612436	CCDC6	IRF8	0.175444	0.13464	0.216247	4.38268e-14	0.364932
10:61612436	CCDC6	ITGAE	0.205256	0.157793	0.252718	3.34675e-14	0.367609
10:61612436	CCDC6	LAG3	0.319944	0.244244	0.395644	9.68012e-14	0.357001
10:61612436	CCDC6	MYBPC2	0.328393	0.271919	0.384867	2.18288e-21	0.512434
10:61612436	CCDC6	PRF1	0.426801	0.360278	0.493324	2.69527e-24	0.561294
10:61612436	CCDC6	SLAMF7	0.464799	0.362551	0.567047	2.99498e-15	0.391092
10:61612436	CCDC6	WARS	8.83042	6.39353	11.2673	5.58932e-11	0.289839
10:61612436	CCDC6	WDR72	0.826456	0.599468	1.05344	4.67827e-11	0.291805
10:61612436	CCDC6	ZNF683	0.13053	0.0928713	0.168188	2.7755e-10	0.271893
11:69466019	CCND1	BMP2	0.255252	0.190194	0.32031	2.4606e-12	0.323621
11:69466021	CCND1	COL17A1	0.615809	0.434867	0.796751	5.21528e-10	0.264714
11:69466021	CCND1	KIRREL3	0.174213	0.13541	0.213015	5.534e-15	0.3852
11:69466021	CCND1	MUC7	0.153741	0.110787	0.196694	8.80808e-11	0.284788
11:69466019	CCND1	SFRP2	3.21984	2.60721	3.83247	1.13836e-18	0.461955
1:207504538	CD55	ADAM12	0.522599	0.410654	0.634545	7.78346e-16	0.403831
1:207504538	CD55	DTX1	0.432306	0.373084	0.491529	1.67088e-28	0.623523
1:207504538	CD55	KIAA1210	0.258511	0.207615	0.309407	8.16967e-18	0.445017
1:207504538	CD55	PTCH1	0.489418	0.349815	0.629021	1.85927e-10	0.276419
1:207504538	CD55	SFRP4	10.5437	7.83788	13.2495	3.26248e-12	0.320633
1:207504538	CD55	WFDC1	0.282879	0.241039	0.32472	5.96532e-26	0.586901
17:7483303	CD68	ADNP	1.01492	0.737786	1.29205	3.75877e-11	0.294217
17:7483303	CD68	AGBL5	0.72151	0.561462	0.881558	4.5277e-15	0.387132
17:7483303	CD68	ALK	0.171507	0.138677	0.204336	1.62073e-18	0.458957
17:7483613	CD68	ANGPTL2	1.15207	0.89312	1.41101	8.63305e-15	0.380898
17:7483613	CD68	BATF	0.219311	0.167515	0.271108	8.91083e-14	0.357835
17:7483613	CD68	C10orf10	13.6233	13.2488	13.9978	3.20045e-104	0.976265
17:7483613	CD68	CD19	0.156165	0.123791	0.188538	1.39541e-16	0.419706
17:7483613	CD68	CD37	0.403116	0.294164	0.512069	2.54688e-11	0.298488
17:7483613	CD68	CD79A	0.787434	0.654779	0.920089	5.64459e-22	0.522716
17:7483613	CD68	CD79B	0.333126	0.291338	0.374915	1.27811e-31	0.663889
17:7483613	CD68	CREM	0.294342	0.227744	0.36094	1.18959e-14	0.377778
17:7483613	CD68	CXCR5	0.179113	0.148433	0.209794	1.68627e-21	0.514413
17:7483303	CD68	EIF4ENIF1	0.269514	0.190384	0.348644	5.08046e-10	0.265014
17:7483613	CD68	ELFN1	0.150038	0.113759	0.186317	2.57121e-13	0.347093
17:7483303	CD68	FAM60A	2.55579	2.04103	3.07055	2.91286e-17	0.433815
17:7483613	CD68	FAP	0.792546	0.708031	0.87706	7.49997e-38	0.732145
17:7483303	CD68	FOXRED2	1.08555	0.821818	1.34929	3.17209e-13	0.344944
17:7483613	CD68	GADD45G	0.488844	0.390203	0.587485	3.2273e-17	0.432902
17:7483613	CD68	GMFG	0.194614	0.139824	0.249404	1.16278e-10	0.281687
17:7483303	CD68	GPLD1	0.116336	0.0835708	0.149101	1.17926e-10	0.28153
17:7483613	CD68	HAP1	0.135038	0.103976	0.166099	2.61172e-14	0.370062
17:7483613	CD68	IGFBP1	6.13037	6.01868	6.24206	2.28831e-126	0.989434
17:7483303	CD68	KCNS1	0.208893	0.165753	0.252034	1.1396e-16	0.421548
17:7483303	CD68	KLHL1	0.216935	0.186217	0.247653	2.20453e-27	0.607864
17:7483303	CD68	LTK	0.21085	0.152698	0.269003	5.46537e-11	0.290087
17:7483613	CD68	MAP1LC3B	0.567663	0.407806	0.72752	1.17385e-10	0.281581
17:7483613	CD68	MMP19	0.386857	0.285559	0.488156	7.37786e-12	0.31192
17:7483613	CD68	MMP2	15.6752	12.1103	19.2402	1.52274e-14	0.375365
17:7483613	CD68	MS4A1	0.232416	0.198314	0.266518	3.27985e-26	0.590784
17:7483613	CD68	MYO1E	0.875828	0.688985	1.06267	6.30019e-16	0.405807
17:7483303	CD68	NCOA6	0.649575	0.490498	0.808652	4.49872e-13	0.341353
17:7483613	CD68	PAMR1	1.69134	1.40417	1.97852	9.48191e-22	0.518799
17:7483303	CD68	PCK1	1.75061	1.30478	2.19644	2.37994e-12	0.323973
17:7483613	CD68	PDCD1	0.156067	0.114604	0.197529	1.30885e-11	0.305736
17:7483613	CD68	PIM1	0.875582	0.697833	1.05333	4.49543e-17	0.42994
17:7483613	CD68	PLEKHO1	1.74321	1.49646	1.98996	2.1404e-27	0.608047
17:7483613	CD68	POU2AF1	0.293915	0.224649	0.36318	8.07094e-14	0.358829
17:7483613	CD68	PPP1R18	1.33224	1.11727	1.54722	3.0591e-23	0.544157
17:7483303	CD68	PSMC4	-2.1967	-2.8329	-1.56049	3.17502e-10	0.270368
17:7483613	CD68	RBPJ	0.749189	0.570317	0.928061	1.45857e-13	0.352861
17:7483613	CD68	REN	0.585735	0.4199	0.75157	1.42457e-10	0.279412
17:7483613	CD68	RIN2	1.27449	1.11234	1.43665	4.17009e-31	0.657546
17:7483303	CD68	RNF182	0.328765	0.242447	0.415082	8.20983e-12	0.310771
17:7483303	CD68	SLC38A1	3.20449	2.26725	4.14172	4.45425e-10	0.266515
17:7483613	CD68	SNX9	0.946217	0.744256	1.14818	6.46589e-16	0.405564
17:7483613	CD68	SPOCD1	0.132598	0.101095	0.1641	1.16762e-13	0.355111
17:7483613	CD68	SPSB1	0.943004	0.755051	1.13096	1.62879e-17	0.438964
17:7483303	CD68	SYNGR3	0.179043	0.127835	0.230251	2.04471e-10	0.275347
17:7483613	CD68	TCL1A	0.30887	0.280292	0.337448	9.2766e-44	0.784047
17:7483303	CD68	TKTL1	1.51733	1.30241	1.73225	2.25572e-27	0.607722
17:7483613	CD68	TMOD1	1.63371	1.3661	1.90132	8.57277e-23	0.536689
17:7483613	CD68	TWIST1	0.794064	0.633031	0.955096	4.24664e-17	0.43045
17:7483613	CD68	WAS	0.204164	0.149545	0.258783	1.71641e-11	0.302793
17:7483613	CD68	WIPF1	0.606448	0.445384	0.767511	1.29257e-11	0.305871
17:7483303	CD68	ZNF250	0.172138	0.121713	0.222562	4.69763e-10	0.265908
5:149784247	CD74	ATP1A2	1.07284	0.874009	1.27167	2.37965e-19	0.475046
5:149784247	CD74	CAPN9	0.23462	0.167195	0.302045	2.42037e-10	0.273442
5:149784247	CD74	CNTN5	0.190097	0.149223	0.230971	9.43855e-16	0.402025
5:149784247	CD74	DPYSL4	0.217079	0.157312	0.276847	5.12688e-11	0.290794
5:149784247	CD74	ENO2	0.97747	0.7021	1.25284	1.19085e-10	0.28142
5:149784247	CD74	HIST1H2BH	0.277471	0.196275	0.358667	4.53542e-10	0.266309
5:149784247	CD74	MORC2	0.395824	0.298014	0.493633	6.64214e-13	0.337327
5:149784247	CD74	PCDHB13	0.180415	0.131427	0.229404	3.03887e-11	0.296553
5:149784247	CD74	PCDHB8	0.3968	0.320205	0.473395	2.63871e-18	0.454793
3:48200932	CDC25A	CDH18	0.246073	0.202792	0.289355	9.303e-21	0.50117
3:48200932	CDC25A	MAGEA8	0.462746	0.404627	0.520865	1.41542e-31	0.663346
3:48200932	CDC25A	SH3GL2	0.189878	0.153661	0.226095	1.31646e-18	0.460724
3:48200932	CDC25A	SLC35E3	1.41684	1.00051	1.83317	5.22536e-10	0.264692
3:48200932	CDC25A	TINAGL1	1.41506	1.00996	1.82016	2.11407e-10	0.274971
17:45219311	CDC27	ABAT	0.500155	0.439057	0.561253	1.34935e-32	0.675628
17:45219311	CDC27	ABHD6	0.24989	0.195068	0.304711	2.6128e-15	0.392394
17:45219311	CDC27	ACYP1	0.181377	0.139833	0.22292	2.13586e-14	0.372044
17:45219311	CDC27	ADH6	0.476155	0.414239	0.53807	2.51917e-30	0.647669
17:45219311	CDC27	AGBL2	0.357901	0.291152	0.42465	3.47611e-19	0.471905
17:45219311	CDC27	AK7	0.462808	0.345085	0.58053	2.26432e-12	0.324499
17:45219311	CDC27	AK8	0.36739	0.282123	0.452657	3.97604e-14	0.3659
17:45219311	CDC27	AKAP14	0.206215	0.160409	0.252021	4.84432e-15	0.386482
17:45219311	CDC27	ALDH1L1	0.374261	0.27253	0.475992	3.16403e-11	0.29611
17:45219311	CDC27	ANKMY1	0.755419	0.55801	0.952829	6.80857e-12	0.312782
17:45219311	CDC27	ANKRD45	0.29363	0.246224	0.341035	3.17222e-23	0.543896
17:45219311	CDC27	APOBEC4	0.781957	0.704497	0.859416	7.19642e-41	0.760049
17:45219311	CDC27	ARHGAP18	0.434239	0.329397	0.539081	2.40592e-13	0.347772
17:45219311	CDC27	ARHGAP39	0.58827	0.425359	0.75118	6.36371e-11	0.288401
17:45219311	CDC27	ARMC4	0.326955	0.259909	0.394	7.77379e-17	0.425014
17:45219311	CDC27	ATP4B	0.217571	0.185897	0.249246	1.81991e-26	0.594572
17:45219311	CDC27	B3GALT4	0.149876	0.108013	0.191739	8.72698e-11	0.284891
17:45219311	CDC27	B9D1	0.443849	0.344919	0.542779	5.73497e-15	0.384856
17:45219311	CDC27	BAIAP3	2.20492	1.80408	2.60577	7.35311e-20	0.484661
17:45219311	CDC27	BBS5	0.299773	0.216567	0.38298	6.92402e-11	0.287465
17:45219311	CDC27	BDH1	0.867249	0.611404	1.12309	5.97531e-10	0.263157
17:45219311	CDC27	C10orf107	0.238867	0.185362	0.292371	7.29851e-15	0.382526
17:45219311	CDC27	C11orf16	0.366708	0.300184	0.433233	6.45328e-20	0.48572
17:45219311	CDC27	C11orf63	0.173567	0.123354	0.22378	3.05491e-10	0.270805
17:45219311	CDC27	C15orf26	0.393545	0.288981	0.498109	1.31401e-11	0.305693
17:45219311	CDC27	C16orf71	0.294902	0.234377	0.355428	8.15009e-17	0.424587
17:45219311	CDC27	C17orf97	0.478593	0.350028	0.607157	2.01378e-11	0.301053
17:45219311	CDC27	C1orf158	0.446589	0.341311	0.551868	8.18608e-14	0.358687
17:45219311	CDC27	C20orf85	2.83687	2.17491	3.49884	5.11046e-14	0.363402
17:45219311	CDC27	C22orf15	0.367349	0.300868	0.43383	5.56304e-20	0.48692
17:45219311	CDC27	C2orf50	0.166173	0.118467	0.213879	2.33437e-10	0.273851
17:45219311	CDC27	C2orf73	0.127264	0.092103	0.162424	5.83189e-11	0.289368
17:45219311	CDC27	C4orf47	0.161608	0.119011	0.204205	9.5898e-12	0.309098
17:45219311	CDC27	C6orf165	0.56935	0.472006	0.666693	1.49431e-21	0.515337
17:45219311	CDC27	C9orf117	0.574752	0.423176	0.726328	9.79699e-12	0.308867
17:45219311	CDC27	C9orf9	0.536596	0.425773	0.647419	1.1423e-16	0.421527
17:45219311	CDC27	CASC1	0.360624	0.272623	0.448625	3.84975e-13	0.342956
17:45219311	CDC27	CCDC113	1.21787	0.893618	1.54213	1.42478e-11	0.304816
17:45219311	CDC27	CCDC114	1.53959	1.26844	1.81075	1.01174e-20	0.50051
17:45219311	CDC27	CCDC13	0.194356	0.1495	0.239213	3.06132e-14	0.368492
17:45219311	CDC27	CCDC151	0.482019	0.403374	0.560663	6.53971e-23	0.538662
17:45219311	CDC27	CCDC17	1.15487	0.951939	1.3578	8.73913e-21	0.501661
17:45219311	CDC27	CCDC33	0.348412	0.274133	0.422691	6.09119e-16	0.406121
17:45219311	CDC27	CCDC40	1.05306	0.810613	1.2955	2.72549e-14	0.369641
17:45219311	CDC27	CCDC96	0.772982	0.649106	0.896858	1.90228e-23	0.54756
17:45219311	CDC27	CD164L2	0.573044	0.504176	0.641912	3.31989e-33	0.682743
17:45219311	CDC27	CDHR3	1.39205	1.10766	1.67643	6.34455e-17	0.426846
17:45219311	CDC27	CDHR4	2.54888	2.20998	2.88777	1.53672e-29	0.637455
17:45219311	CDC27	CDK20	0.330818	0.248367	0.413269	9.59892e-13	0.3335
17:45219311	CDC27	CHST9	0.179293	0.132065	0.226522	9.35099e-12	0.30937
17:45219311	CDC27	CNGA4	1.09356	1.02014	1.16699	2.23032e-58	0.87333
17:45219311	CDC27	CNIH2	0.270185	0.214183	0.326188	1.38489e-16	0.419774
17:45219311	CDC27	CNTD1	0.190472	0.150169	0.230776	4.12138e-16	0.409752
17:45219311	CDC27	COL28A1	0.247515	0.206511	0.288519	1.83962e-22	0.531078
17:45219311	CDC27	CR1	0.251239	0.207053	0.295426	9.25287e-21	0.501212
17:45219311	CDC27	CWH43	0.360648	0.262026	0.45927	3.97219e-11	0.293609
17:45219311	CDC27	DEDD	0.321274	0.227435	0.415112	4.25387e-10	0.26704
17:45219311	CDC27	DNAAF1	1.50205	1.21505	1.78905	1.4587e-18	0.459852
17:45219311	CDC27	DNAAF2	0.268329	0.197357	0.339301	1.09987e-11	0.307618
17:45219311	CDC27	DNAH10	0.6315	0.497337	0.765663	5.08281e-16	0.407806
17:45219311	CDC27	DNAH12	0.435407	0.318437	0.552376	2.01791e-11	0.30103
17:45219311	CDC27	DNAH9	1.64078	1.31795	1.9636	7.87058e-18	0.445342
17:45219311	CDC27	DNAL1	0.437748	0.316947	0.558549	5.58524e-11	0.289847
17:45219311	CDC27	DNAL4	0.746725	0.551444	0.942007	7.01292e-12	0.312465
17:45219311	CDC27	DPY19L2P2	0.166777	0.117744	0.21581	5.32136e-10	0.264484
17:45219311	CDC27	DTHD1	0.210344	0.155422	0.265266	6.5831e-12	0.313143
17:45219311	CDC27	DUSP18	0.299154	0.247739	0.350569	2.10089e-21	0.512728
17:45219311	CDC27	DYDC2	0.732394	0.667148	0.79764	2.11533e-45	0.796601
17:45219311	CDC27	DYNLRB2	0.193255	0.149687	0.236822	9.97999e-15	0.379489
17:45219311	CDC27	DZANK1	0.154463	0.110901	0.198025	1.23843e-10	0.280982
17:45219311	CDC27	DZIP1L	0.338698	0.26714	0.410257	3.80569e-16	0.41049
17:45219311	CDC27	DZIP3	0.601837	0.450274	0.7534	1.49002e-12	0.328902
17:45219311	CDC27	EFCAB2	0.473708	0.410742	0.536675	1.50451e-29	0.637576
17:45219311	CDC27	EFCAB6	0.187651	0.137678	0.237625	1.43814e-11	0.304714
17:45219311	CDC27	EFHB	0.164732	0.11912	0.210345	6.32764e-11	0.288464
17:45219311	CDC27	EFHC2	0.207462	0.14709	0.267834	3.74428e-10	0.268494
17:45219311	CDC27	FABP6	0.486643	0.420087	0.553199	1.4656e-28	0.624302
17:45219311	CDC27	FAM166B	1.35392	1.1043	1.60354	1.73804e-19	0.477635
17:45219311	CDC27	FAM179A	0.561664	0.439847	0.683482	1.46811e-15	0.397865
17:45219311	CDC27	FAM216B	1.42803	1.17632	1.67974	1.06561e-20	0.500101
17:45219311	CDC27	FAM47E	0.266307	0.202549	0.330065	1.65168e-13	0.3516
17:45219311	CDC27	FAM66D	0.586542	0.519517	0.653567	3.99395e-35	0.704169
17:45219311	CDC27	FAM92B	0.860399	0.723493	0.997306	1.15781e-23	0.551089
17:45219311	CDC27	FHAD1	0.884047	0.779079	0.989015	1.16441e-33	0.687957
17:45219311	CDC27	FRMPD2	0.277875	0.211988	0.343761	1.06659e-13	0.356024
17:45219311	CDC27	GAS2L2	0.879619	0.757075	1.00216	6.24311e-28	0.615601
17:45219311	CDC27	HCN4	0.1564	0.12134	0.19146	7.58436e-15	0.382154
17:45219311	CDC27	IFT172	1.07727	0.849269	1.30527	4.17124e-16	0.409641
17:45219311	CDC27	INPP5E	0.260857	0.197594	0.324121	2.9336e-13	0.345744
17:45219311	CDC27	IQCD	0.334509	0.267994	0.401023	1.42696e-17	0.440129
17:45219311	CDC27	IQCG	0.752414	0.587578	0.91725	2.43607e-15	0.393061
17:45219311	CDC27	KATNB1	0.541473	0.385411	0.697536	2.68087e-10	0.272286
17:45219311	CDC27	KBTBD4	0.298889	0.222263	0.375515	3.13071e-12	0.321071
17:45219311	CDC27	KCNE1	0.962559	0.791233	1.13389	1.97201e-20	0.495231
17:45219311	CDC27	KCNN3	0.124741	0.0910354	0.158447	2.52104e-11	0.298599
17:45219311	CDC27	KIAA0319	0.121075	0.0869395	0.15521	1.22437e-10	0.28111
17:45219311	CDC27	KIAA1377	0.276082	0.199389	0.352774	7.13336e-11	0.287134
17:45219311	CDC27	KIF3A	0.246538	0.174162	0.318913	5.05948e-10	0.265061
17:45219311	CDC27	KIFAP3	0.465208	0.343981	0.586436	6.0791e-12	0.313997
17:45219311	CDC27	KLHDC9	0.550835	0.453183	0.648487	1.53259e-20	0.497232
17:45219311	CDC27	KLHL6	0.523175	0.439143	0.607206	2.22373e-23	0.546444
17:45219311	CDC27	LDLRAD1	0.508257	0.422707	0.593807	5.33302e-22	0.523143
17:45219311	CDC27	LOC100287718	0.332653	0.286388	0.378919	5.47301e-28	0.6164
17:45219311	CDC27	LRGUK	0.177687	0.134395	0.220978	3.59263e-13	0.343667
17:45219311	CDC27	LRRC23	1.39514	1.07854	1.71174	1.37229e-14	0.376383
17:45219311	CDC27	LRRC36	0.235272	0.178979	0.291564	1.6057e-13	0.351887
17:45219311	CDC27	LRRC43	0.331486	0.274494	0.388479	2.15072e-21	0.512548
17:45219311	CDC27	LRRC56	0.469441	0.349341	0.589542	2.87378e-12	0.321978
17:45219311	CDC27	LRRC6	0.253916	0.180477	0.327356	3.02899e-10	0.270902
17:45219311	CDC27	LRRC71	1.1044	0.977118	1.23169	8.52532e-35	0.700599
17:45219311	CDC27	LRRC73	0.206404	0.155244	0.257565	7.5822e-13	0.335953
17:45219311	CDC27	LRTOMT	0.607393	0.462498	0.752289	1.40415e-13	0.353246
17:45219311	CDC27	MAPRE3	0.608283	0.461808	0.754758	2.1385e-13	0.348973
17:45219311	CDC27	MARCH10	0.148296	0.105239	0.191353	3.46295e-10	0.269382
17:45219311	CDC27	MDH1B	0.270998	0.213291	0.328705	5.73065e-16	0.40669
17:45219311	CDC27	MYCBPAP	0.233534	0.18995	0.277118	3.62034e-19	0.471567
17:45219311	CDC27	MYLK3	0.403866	0.289803	0.517929	1.30413e-10	0.280403
17:45219311	CDC27	NHLRC4	0.502523	0.437298	0.567749	2.16911e-30	0.648502
17:45219311	CDC27	NME5	0.385428	0.286806	0.484051	2.89293e-12	0.321908
17:45219311	CDC27	NPHP4	0.246453	0.179634	0.313272	2.8702e-11	0.297179
17:45219311	CDC27	OGFOD2	0.260089	0.204147	0.316032	9.60735e-16	0.401858
17:45219311	CDC27	OSCP1	0.425705	0.315117	0.536292	5.35968e-12	0.315345
17:45219311	CDC27	PCYT1B	0.357518	0.264946	0.450089	4.69616e-12	0.316757
17:45219311	CDC27	PIH1D2	0.158563	0.112253	0.204874	4.24475e-10	0.267065
17:45219311	CDC27	PPOX	1.75478	1.59145	1.91811	1.67164e-43	0.782024
17:45219311	CDC27	PPP1R32	0.677423	0.494151	0.860695	2.64451e-11	0.298076
17:45219311	CDC27	PPP1R36	0.147532	0.109079	0.185985	6.1293e-12	0.313909
17:45219311	CDC27	PRMT7	0.47097	0.348052	0.593888	6.46645e-12	0.313335
17:45219311	CDC27	RAB36	1.3358	0.98672	1.68487	6.80771e-12	0.312784
17:45219311	CDC27	RIBC1	0.57693	0.423019	0.730842	1.53951e-11	0.303975
17:45219311	CDC27	RIIAD1	0.300866	0.244324	0.357409	5.48852e-19	0.468096
17:45219311	CDC27	RPGRIP1L	0.20336	0.143982	0.262739	4.20641e-10	0.267168
17:45219311	CDC27	RSPH1	2.09682	1.49672	2.69692	2.09221e-10	0.275088
17:45219311	CDC27	RSPH4A	0.761973	0.578538	0.945408	2.11347e-13	0.349093
17:45219311	CDC27	RSPH9	0.411074	0.325024	0.497124	2.33963e-16	0.414976
17:45219311	CDC27	RTN1	0.286418	0.213787	0.359049	1.99199e-12	0.32585
17:45219311	CDC27	SLC17A8	0.218468	0.174668	0.262268	2.2578e-17	0.436077
17:45219311	CDC27	SLC4A8	0.450307	0.369527	0.531087	3.22016e-20	0.491318
17:45219311	CDC27	SMOC1	0.6664	0.503053	0.829747	4.68199e-13	0.340942
17:45219311	CDC27	SPAG8	0.491715	0.414496	0.568933	4.5934e-24	0.557589
17:45219311	CDC27	SPATA17	0.390189	0.311504	0.468875	3.1184e-17	0.433207
17:45219311	CDC27	SPATS1	0.155348	0.114957	0.195738	5.55213e-12	0.314968
17:45219311	CDC27	SPEF1	0.737612	0.586528	0.888696	7.31326e-17	0.425565
17:45219311	CDC27	SPIB	0.114821	0.0821069	0.147534	1.78412e-10	0.276883
17:45219311	CDC27	SRD5A2	0.427797	0.368592	0.487003	3.72328e-28	0.618727
17:45219311	CDC27	STAG3	0.171332	0.12633	0.216335	8.34801e-12	0.310592
17:45219311	CDC27	STOX1	0.258499	0.182479	0.334519	5.3708e-10	0.264378
17:45219311	CDC27	SYTL3	0.431446	0.3468	0.516093	6.69701e-18	0.446748
17:45219311	CDC27	TCTE1	0.452529	0.407312	0.497747	1.6514e-40	0.756872
17:45219311	CDC27	TEKT3	0.163796	0.126707	0.200885	1.23419e-14	0.377419
17:45219311	CDC27	TEKT4	1.07531	0.894469	1.25615	5.03456e-22	0.523576
17:45219311	CDC27	TMEM107	0.322497	0.267961	0.377032	7.25658e-22	0.520823
17:45219311	CDC27	TMEM110	0.184333	0.150756	0.21791	8.2991e-20	0.483679
17:45219311	CDC27	TMEM151B	0.253379	0.216001	0.290756	4.89328e-26	0.588191
17:45219311	CDC27	TMEM154	0.150578	0.107536	0.193621	2.00362e-10	0.275576
17:45219311	CDC27	TMEM190	2.35121	2.16526	2.53716	1.01594e-50	0.832476
17:45219311	CDC27	TMEM231	2.5801	2.16203	2.99818	4.08265e-23	0.542077
17:45219311	CDC27	TMEM67	0.32858	0.236049	0.421111	1.17443e-10	0.281576
17:45219311	CDC27	TNFAIP8L1	0.409166	0.325856	0.492475	5.28372e-17	0.428491
17:45219311	CDC27	TNNC2	0.134369	0.101739	0.166999	3.10764e-13	0.345154
17:45219311	CDC27	TP53AIP1	0.205373	0.164546	0.246201	1.40895e-17	0.440241
17:45219311	CDC27	TP73	0.544575	0.425481	0.663668	2.22994e-15	0.393903
17:45219311	CDC27	TPPP3	11.3694	8.91348	13.8253	1.19502e-15	0.399806
17:45219311	CDC27	TRNAU1AP	0.201624	0.148221	0.255027	1.16152e-11	0.307028
17:45219311	CDC27	TSNAXIP1	0.523415	0.401289	0.645542	5.0946e-14	0.363433
17:45219311	CDC27	TTC12	0.286936	0.213902	0.35997	2.32586e-12	0.324216
17:45219311	CDC27	TTC25	0.512868	0.395863	0.629874	1.76885e-14	0.373897
17:45219311	CDC27	TTC29	0.272942	0.220156	0.325727	2.94167e-18	0.45386
17:45219311	CDC27	TTC30A	0.619105	0.516431	0.721779	1.97848e-22	0.530539
17:45219311	CDC27	TTC30B	0.457876	0.395724	0.520028	8.07607e-29	0.627823
17:45219311	CDC27	TTC5	0.161882	0.117218	0.206546	5.54189e-11	0.289933
17:45219311	CDC27	TTLL10	0.750383	0.637427	0.863339	2.18138e-25	0.578359
17:45219311	CDC27	TTLL9	0.263444	0.202116	0.324772	4.5813e-14	0.364491
17:45219311	CDC27	TUBB8	0.145079	0.107285	0.182874	6.00612e-12	0.314126
17:45219311	CDC27	ULK4	0.151592	0.107432	0.195752	3.88241e-10	0.268081
17:45219311	CDC27	USP2	0.204994	0.146727	0.263262	1.63968e-10	0.277833
17:45219311	CDC27	USP21	0.351978	0.268591	0.435364	1.02602e-13	0.356415
17:45219311	CDC27	WBSCR27	0.285001	0.225924	0.344079	1.38991e-16	0.419741
17:45219311	CDC27	WDR60	0.294799	0.221128	0.368471	1.07628e-12	0.332306
17:45219311	CDC27	WDR63	0.337385	0.258228	0.416542	6.57663e-14	0.360882
17:45219311	CDC27	WDR66	0.83526	0.649989	1.02053	4.51641e-15	0.387156
17:45219311	CDC27	WRB	0.54383	0.428543	0.659118	4.54125e-16	0.408852
17:45219311	CDC27	ZC2HC1C	0.180624	0.132213	0.229034	1.84341e-11	0.302016
17:45219311	CDC27	ZDHHC1	0.359277	0.26652	0.452033	4.1725e-12	0.318017
17:45219311	CDC27	ZMYND10	2.57827	1.99581	3.16073	1.10448e-14	0.378502
16:68862107	CDH1	FAM122C	0.154766	0.118393	0.191138	7.11101e-14	0.360099
16:68862107	CDH1	OPHN1	0.28875	0.220923	0.356577	6.949e-14	0.36033
10:11047307	CELF2	AQP12A	0.552885	0.418073	0.687698	3.72095e-13	0.343306
10:11047307	CELF2	AQP12B	0.684857	0.523869	0.845845	7.18273e-14	0.359999
10:11047307	CELF2	CACNA1I	0.201725	0.147179	0.256271	2.59166e-11	0.298297
10:11047307	CELF2	CLTCL1	0.203847	0.156574	0.251119	3.82983e-14	0.366272
10:11047307	CELF2	TUBA3D	0.407069	0.290338	0.523799	2.24298e-10	0.274302
10:11047307	CELF2	TUBA3E	0.27597	0.212135	0.339804	3.39854e-14	0.367457
4:104029996	CENPE	ADAMTS9	1.4577	1.13033	1.78507	8.29068e-15	0.38129
4:104080192	CENPE	ALDOC	0.475537	0.335069	0.616005	6.24161e-10	0.262658
4:104080192	CENPE	AOC2	0.10818	0.0770962	0.139264	2.40671e-10	0.273506
4:104029996	CENPE	ATP1A2	2.13273	2.043	2.22247	8.82169e-82	0.946114
4:104029996	CENPE	BEND5	0.136564	0.100787	0.172341	7.52518e-12	0.311708
4:104029996	CENPE	BLMH	0.454887	0.330997	0.578777	3.40889e-11	0.295291
4:104080192	CENPE	C19orf26	0.113391	0.0848322	0.14195	1.497e-12	0.328853
4:104080192	CENPE	CASKIN1	0.222867	0.185512	0.260222	4.02506e-22	0.525254
4:104029996	CENPE	DPYSL4	0.435303	0.371235	0.499371	4.12661e-26	0.589298
4:104029996	CENPE	ENO2	1.95083	1.64901	2.25266	1.59124e-24	0.564927
4:104080192	CENPE	ERO1LB	0.292234	0.238638	0.34583	1.26069e-19	0.480269
4:104080192	CENPE	ESRRG	0.242361	0.175787	0.308934	4.70011e-11	0.291754
4:104029996	CENPE	EXOSC9	0.212125	0.150279	0.273971	3.99745e-10	0.267749
4:104080192	CENPE	FAXC	0.162306	0.119733	0.204878	7.90038e-12	0.311185
4:104080192	CENPE	FMN2	0.43278	0.35037	0.51519	1.19361e-18	0.461554
4:104080192	CENPE	FMO3	0.875442	0.717198	1.03369	5.1675e-20	0.487516
4:104029996	CENPE	FRYL	0.773779	0.600419	0.94714	7.38099e-15	0.382417
4:104080192	CENPE	GPATCH2	0.262044	0.20426	0.319828	3.37641e-15	0.389946
4:104080192	CENPE	GPR63	0.103602	0.0744467	0.132757	1.14561e-10	0.281854
4:104080192	CENPE	HIST1H3D	0.128784	0.0908213	0.166747	5.82096e-10	0.263457
4:104080192	CENPE	ISL2	0.155227	0.127375	0.183078	3.25837e-20	0.491224
4:104029996	CENPE	LRRN1	0.431713	0.307592	0.555834	2.45875e-10	0.273264
4:104080192	CENPE	MEX3B	0.154191	0.109162	0.199219	4.22936e-10	0.267106
4:104029996	CENPE	MZT1	0.339	0.252128	0.425873	3.07611e-12	0.321257
4:104080192	CENPE	NDRG1	6.91296	5.07686	8.74906	1.29572e-11	0.305845
4:104080192	CENPE	OPRK1	0.254148	0.182377	0.325918	1.29874e-10	0.280449
4:104080192	CENPE	OTX1	0.188024	0.141071	0.234977	1.04267e-12	0.332637
4:104029996	CENPE	PAQR5	0.258148	0.185835	0.330462	9.69495e-11	0.283718
4:104080192	CENPE	PCDH8	0.234138	0.183091	0.285185	1.91128e-15	0.395367
4:104029996	CENPE	PCDHB13	0.272388	0.20558	0.339195	4.80679e-13	0.34067
4:104029996	CENPE	PCDHB7	0.245618	0.185307	0.305929	5.05208e-13	0.340157
4:104029996	CENPE	PCDHB8	0.670685	0.584833	0.756537	6.90556e-31	0.654804
4:104080192	CENPE	PEG10	2.39259	1.85916	2.92602	5.80981e-15	0.384731
4:104080192	CENPE	PFKFB4	0.689316	0.526405	0.852226	9.19129e-14	0.357523
4:104080192	CENPE	PPFIA2	0.50806	0.443597	0.572523	3.31462e-31	0.658786
4:104029996	CENPE	RRM1	1.01865	0.728108	1.30918	1.85394e-10	0.276451
4:104029996	CENPE	SAP30	0.163584	0.124576	0.202591	1.37904e-13	0.353429
4:104080192	CENPE	SERPINB9	0.341646	0.25653	0.426762	9.43824e-13	0.333676
4:104080192	CENPE	SHPK	0.180561	0.132579	0.228542	1.3215e-11	0.305631
4:104029996	CENPE	SLC10A4	0.683815	0.528859	0.83877	1.27993e-14	0.377064
4:104080192	CENPE	SLC12A2	1.15415	0.839344	1.46896	3.60748e-11	0.294669
4:104029996	CENPE	SLC36A4	0.17656	0.133655	0.219465	3.20435e-13	0.34484
4:104080192	CENPE	SPTBN5	0.144167	0.106709	0.181626	5.40311e-12	0.315259
4:104080192	CENPE	SSFA2	1.78217	1.29646	2.26788	3.49685e-11	0.295011
4:104080192	CENPE	SYBU	1.30936	1.00169	1.61702	7.0526e-14	0.360182
4:104080192	CENPE	TBR1	0.133597	0.0945925	0.172601	4.19057e-10	0.267211
4:104029996	CENPE	TCF12	1.12667	0.853104	1.40024	3.0914e-13	0.345208
4:104080192	CENPE	TET1	0.294047	0.238451	0.349643	7.85459e-19	0.465087
4:104080192	CENPE	TMEM213	0.202638	0.144605	0.260671	2.14284e-10	0.274818
4:104080192	CENPE	TNFRSF10D	0.306877	0.241786	0.371968	4.6735e-16	0.408586
4:104029996	CENPE	TOP3A	0.26239	0.189283	0.335497	7.96132e-11	0.285913
4:104029996	CENPE	TUBGCP4	0.159873	0.112926	0.206821	5.11116e-10	0.264945
4:104029996	CENPE	TYRP1	0.141458	0.102931	0.179986	3.41126e-11	0.295284
4:104029996	CENPE	WDR72	1.08283	0.892282	1.27338	9.59328e-21	0.500928
4:104080192	CENPE	XPO7	0.780061	0.572759	0.987363	1.32437e-11	0.305608
1:214794125	CENPF	DUOX1	1.51635	1.09502	1.93767	7.19502e-11	0.287038
1:214816385	CENPF	F7	0.128689	0.0996916	0.157686	9.74443e-15	0.379721
1:214794125	CENPF	PIP	0.190541	0.158505	0.222578	4.95408e-22	0.523697
1:214794125	CENPF	SCGB2A2	4.13615	3.589	4.68331	1.02078e-29	0.639791
1:214816385	CENPF	SLC23A1	0.348123	0.247456	0.44879	3.008e-10	0.270981
1:214794125	CENPF	SLC46A2	0.527767	0.373627	0.681906	4.24243e-10	0.267071
13:25458546	CENPJ	ANGPTL2	1.15207	0.89312	1.41101	8.63305e-15	0.380898
13:25458546	CENPJ	BATF	0.219311	0.167515	0.271108	8.91083e-14	0.357835
13:25458546	CENPJ	C10orf10	13.6233	13.2488	13.9978	3.20045e-104	0.976265
13:25458546	CENPJ	CD19	0.156165	0.123791	0.188538	1.39541e-16	0.419706
13:25458546	CENPJ	CD37	0.403116	0.294164	0.512069	2.54688e-11	0.298488
13:25458546	CENPJ	CD79A	0.787434	0.654779	0.920089	5.64459e-22	0.522716
13:25458546	CENPJ	CD79B	0.333126	0.291338	0.374915	1.27811e-31	0.663889
13:25458546	CENPJ	CREM	0.294342	0.227744	0.36094	1.18959e-14	0.377778
13:25458546	CENPJ	CXCR5	0.179113	0.148433	0.209794	1.68627e-21	0.514413
13:25458546	CENPJ	ELFN1	0.150038	0.113759	0.186317	2.57121e-13	0.347093
13:25458546	CENPJ	FAP	0.792546	0.708031	0.87706	7.49997e-38	0.732145
13:25458546	CENPJ	GADD45G	0.488844	0.390203	0.587485	3.2273e-17	0.432902
13:25458546	CENPJ	GMFG	0.194614	0.139824	0.249404	1.16278e-10	0.281687
13:25458546	CENPJ	HAP1	0.135038	0.103976	0.166099	2.61172e-14	0.370062
[truncated: 7,490 more rows]
