# Supplementary material for: Integrative bioinformatic analyses of an oncogenomic profile reveal the biology of endometrial cancer and guide drug discovery
Source: Oncotarget. 2015 Dec 22;7(5):5909–23. doi: 10.18632/oncotarget.6716 (PMC4868730; doi:10.18632/oncotarget.6716)
Supplement: Supplementary file 3 [file oncotarget-07-5909-s003.xlsx]

## Sheet: 工作表1
Supplementary Table S2: Over-representation evidence of enriched Gene Ontology (GO) terms of 542 eSNVs and 1894 associated genes in biological processes (BP).
ID	Description	p.value.snva	p.adjust.snvb	p.value.genec	p.adjust.gened
GO:0008150	biological process	5.66304e-26	6.37091e-23	6.5713e-129	1.5436e-125
GO:0016043	cellular component organization	5.88979e-20	3.31301e-17	3.14129e-11	1.98672e-09
GO:0071840	cellular component organization or biogenesis	1.8015e-19	6.75561e-17	3.38979e-11	1.99951e-09
GO:0007275	multicellular organismal development	3.64195e-17	1.0243e-14	5.59859e-25	1.19555e-22
GO:0044767	single-organism developmental process	1.1838e-16	2.42304e-14	3.00078e-26	8.81103e-24
GO:0032502	developmental process	1.29229e-16	2.42304e-14	5.20246e-27	1.7458e-24
GO:0065007	biological regulation	4.22237e-16	6.78596e-14	3.78966e-20	6.35851e-18
GO:0044699	single-organism process	1.3603e-15	1.91292e-13	9.20323e-56	7.20613e-53
GO:0048522	positive regulation of cellular process	2.09589e-15	2.61987e-13	1.74176e-06	3.2995e-05
GO:0050789	regulation of biological process	3.14507e-15	3.3933e-13	3.56038e-17	5.57555e-15
GO:0044707	single-multicellular organism process	3.57151e-15	3.3933e-13	1.76917e-29	6.9263e-27
GO:0009987	cellular process	3.61952e-15	3.3933e-13	5.86554e-56	6.88908e-53
GO:0032501	multicellular organismal process	1.02662e-14	8.88425e-13	5.07527e-30	2.38436e-27
GO:0048518	positive regulation of biological process	1.28543e-14	1.03293e-12	4.5949e-10	2.15868e-08
GO:0048856	anatomical structure development	1.41384e-14	1.06038e-12	3.95658e-26	1.03267e-23
GO:0050794	regulation of cellular process	1.5798e-14	1.1108e-12	3.50508e-15	4.11672e-13
GO:0044763	single-organism cellular process	2.18799e-14	1.44793e-12	4.14401e-46	2.43357e-43
GO:0048731	system development	3.49334e-14	2.18334e-12	7.76698e-26	1.82446e-23
GO:0030154	cell differentiation	3.97986e-14	2.3565e-12	6.46239e-16	8.9295e-14
GO:0050793	regulation of developmental process	6.41024e-14	3.60576e-12	2.15807e-09	8.04653e-08
GO:0048519	negative regulation of biological process	8.76992e-14	4.69817e-12	1.3236e-12	1.1104e-10
GO:0048869	cellular developmental process	1.72081e-13	8.7996e-12	1.1447e-16	1.68056e-14
GO:0048523	negative regulation of cellular process	2.0455e-13	1.00052e-11	1.34965e-10	7.02779e-09
GO:0008219	cell death	4.56113e-13	2.11389e-11	1.44958e-07	3.86939e-06
GO:0016265	death	4.69753e-13	2.11389e-11	9.92755e-08	2.87899e-06
GO:0009653	anatomical structure morphogenesis	6.7715e-13	2.92998e-11	5.41062e-14	5.52589e-12
GO:0043067	regulation of programmed cell death	8.15646e-13	3.39853e-11	2.22244e-06	4.07853e-05
GO:0051128	regulation of cellular component organization	8.94049e-13	3.59216e-11	1.77988e-05	0.000223118
GO:0008283	cell proliferation	9.58725e-13	3.63458e-11	1.00724e-11	7.16973e-10
GO:0048583	regulation of response to stimulus	1.0105e-12	3.63458e-11	6.36457e-08	1.94161e-06
GO:0012501	programmed cell death	1.01964e-12	3.63458e-11	3.76111e-08	1.17785e-06
GO:0008152	metabolic process	1.03384e-12	3.63458e-11	3.86208e-13	3.48924e-11
GO:0043170	macromolecule metabolic process	1.56614e-12	5.3391e-11	5.06993e-07	1.16141e-05
GO:0006915	apoptotic process	1.71188e-12	5.66431e-11	3.81082e-08	1.17785e-06
GO:0006928	cellular component movement	1.87005e-12	6.01089e-11	2.89572e-15	3.58002e-13
GO:0009966	regulation of signal transduction	2.90201e-12	9.0688e-11	1.21532e-06	2.4506e-05
GO:0010941	regulation of cell death	3.75902e-12	1.11287e-10	3.1057e-07	7.59927e-06
GO:0010646	regulation of cell communication	4.71805e-12	1.36098e-10	1.13443e-06	2.36999e-05
GO:0042981	regulation of apoptotic process	5.42971e-12	1.52711e-10	3.01524e-06	5.44831e-05
GO:0048468	cell development	5.90207e-12	1.61947e-10	6.6734e-10	3.07369e-08
GO:0050896	response to stimulus	9.91541e-12	2.65591e-10	3.45483e-21	6.24261e-19
GO:2000026	regulation of multicellular organismal development	1.42834e-11	3.73694e-10	2.96909e-11	1.93733e-09
GO:0051716	cellular response to stimulus	2.30934e-11	5.90455e-10	6.4272e-13	5.59167e-11
GO:0023051	regulation of signaling	2.54536e-11	6.36341e-10	1.77739e-06	3.31528e-05
GO:0007154	cell communication	2.65557e-11	6.4946e-10	1.27763e-13	1.25048e-11
GO:0048513	organ development	6.25096e-11	1.46507e-09	1.41745e-22	2.77466e-20
GO:0007165	signal transduction	6.64312e-11	1.4947e-09	3.40487e-11	1.99951e-09
GO:0007166	cell surface receptor signaling pathway	7.05186e-11	1.5438e-09	7.92061e-10	3.51048e-08
GO:0071704	organic substance metabolic process	7.27302e-11	1.5438e-09	2.28176e-10	1.09385e-08
GO:0048584	positive regulation of response to stimulus	1.04562e-10	2.17838e-09	1.51915e-05	0.000199357
GO:0042221	response to chemical	1.09268e-10	2.23502e-09	3.4254e-14	3.65739e-12
GO:0019538	protein metabolic process	1.18143e-10	2.37341e-09	1.13453e-09	4.59485e-08
GO:0023052	signaling	1.63172e-10	3.16497e-09	1.89139e-12	1.43319e-10
GO:0044700	single organism signaling	1.63172e-10	3.16497e-09	1.89139e-12	1.43319e-10
GO:0007155	cell adhesion	1.82112e-10	3.47247e-09	1.01443e-10	5.54164e-09
GO:0022610	biological adhesion	2.0991e-10	3.93581e-09	1.37624e-10	7.02779e-09
GO:0048646	anatomical structure formation involved in morphogenesis	6.21566e-10	1.14633e-08	2.87107e-07	7.17463e-06
GO:0040011	locomotion	7.18299e-10	1.28268e-08	1.68818e-13	1.58622e-11
GO:0051179	localization	7.98612e-10	1.40381e-08	1.00152e-09	4.1273e-08
GO:0051239	regulation of multicellular organismal process	9.30184e-10	1.60993e-08	6.15388e-11	3.44178e-09
GO:0010647	positive regulation of cell communication	1.11359e-09	1.89817e-08	6.66482e-05	0.000628742
GO:0044238	primary metabolic process	1.15956e-09	1.94703e-08	3.01812e-08	9.71175e-07
GO:0022603	regulation of anatomical structure morphogenesis	1.29904e-09	2.14915e-08	0.000200101	0.00155642
GO:0010468	regulation of gene expression	1.53552e-09	2.4678e-08	0.00147334	0.00701669
GO:0050673	epithelial cell proliferation	1.68804e-09	2.67472e-08	1.18837e-05	0.00016749
GO:0009893	positive regulation of metabolic process	1.91777e-09	2.99652e-08	0.00155842	0.00725738
GO:0000904	cell morphogenesis involved in differentiation	2.36526e-09	3.59583e-08	1.58134e-06	3.01998e-05
GO:0010033	response to organic substance	2.6655e-09	3.99826e-08	3.41136e-06	6.07067e-05
GO:0045595	regulation of cell differentiation	2.85784e-09	4.17447e-08	7.44477e-08	2.24202e-06
GO:0010605	negative regulation of macromolecule metabolic process	2.86532e-09	4.17447e-08	0.00209455	0.00906096
GO:0023056	positive regulation of signaling	2.8943e-09	4.17447e-08	8.41812e-05	0.000764714
GO:0048585	negative regulation of response to stimulus	2.95976e-09	4.21485e-08	0.00124323	0.00617409
GO:0009888	tissue development	3.22061e-09	4.47307e-08	7.0535e-15	7.88984e-13
GO:0031175	neuron projection development	3.90129e-09	5.18014e-08	1.20484e-06	2.4506e-05
GO:0006464	cellular protein modification process	3.98558e-09	5.18014e-08	0.00140704	0.00680857
GO:0036211	protein modification process	3.98558e-09	5.18014e-08	0.00140704	0.00680857
GO:0042127	regulation of cell proliferation	4.33646e-09	5.48148e-08	1.85266e-12	1.43319e-10
GO:0010467	gene expression	4.40664e-09	5.50831e-08	0.00145876	0.00696468
GO:0009892	negative regulation of metabolic process	4.97727e-09	6.08633e-08	0.000410905	0.00273432
GO:0051246	regulation of protein metabolic process	5.23051e-09	6.32723e-08	6.17635e-05	0.00060451
GO:0007399	nervous system development	5.49273e-09	6.51652e-08	2.07831e-15	2.71219e-13
GO:0009967	positive regulation of signal transduction	5.75289e-09	6.69716e-08	0.000433277	0.00285089
GO:0044267	cellular protein metabolic process	6.51255e-09	7.40062e-08	0.000246732	0.00187032
GO:0019222	regulation of metabolic process	6.67006e-09	7.50381e-08	0.00221058	0.00944118
GO:0065008	regulation of biological quality	8.54199e-09	9.5146e-08	1.87802e-09	7.11527e-08
GO:0009792	embryo development ending in birth or egg hatching	9.65443e-09	1.06483e-07	1.16594e-05	0.000165987
GO:0050678	regulation of epithelial cell proliferation	1.14678e-08	1.2405e-07	0.000384437	0.00265005
GO:0060255	regulation of macromolecule metabolic process	1.22699e-08	1.30915e-07	0.00107377	0.00553131
GO:0022008	neurogenesis	1.23351e-08	1.30915e-07	2.15257e-12	1.58012e-10
GO:0065009	regulation of molecular function	1.59194e-08	1.62812e-07	1.31585e-06	2.57578e-05
GO:0044237	cellular metabolic process	1.87103e-08	1.89631e-07	3.29538e-07	7.98026e-06
GO:0016310	phosphorylation	1.91428e-08	1.92283e-07	0.000242181	0.00184702
GO:0071310	cellular response to organic substance	2.42327e-08	2.41255e-07	0.000307167	0.0021998
GO:0010604	positive regulation of macromolecule metabolic process	2.61458e-08	2.56725e-07	0.000212017	0.00164366
GO:0043009	chordate embryonic development	2.6243e-08	2.56725e-07	1.38093e-05	0.000186425
GO:0032989	cellular component morphogenesis	3.24667e-08	3.14871e-07	5.06511e-07	1.16141e-05
GO:0032879	regulation of localization	3.32219e-08	3.16735e-07	3.00465e-08	9.71175e-07
GO:1902531	regulation of intracellular signal transduction	3.54307e-08	3.34954e-07	2.41934e-05	0.00028995
GO:0000902	cell morphogenesis	3.721e-08	3.48844e-07	4.53245e-07	1.0864e-05
GO:0002376	immune system process	4.26887e-08	3.87296e-07	9.88113e-10	4.1273e-08
GO:0070887	cellular response to chemical stimulus	4.48709e-08	4.03838e-07	2.22845e-08	7.37273e-07
GO:0048858	cell projection morphogenesis	5.08422e-08	4.53948e-07	1.29923e-07	3.54871e-06
GO:0030030	cell projection organization	5.77107e-08	5.07223e-07	1.57474e-08	5.36097e-07
GO:0032268	regulation of cellular protein metabolic process	6.7046e-08	5.80206e-07	0.000169858	0.00139023
GO:0072358	cardiovascular system development	6.91105e-08	5.8901e-07	3.92292e-05	0.000413226
GO:0072359	circulatory system development	6.91105e-08	5.8901e-07	3.92292e-05	0.000413226
GO:0048870	cell motility	7.79185e-08	6.54166e-07	9.62054e-10	4.10884e-08
GO:0032990	cell part morphogenesis	8.5739e-08	7.09238e-07	2.07386e-07	5.2951e-06
GO:0010628	positive regulation of gene expression	8.8891e-08	7.29945e-07	1.28889e-05	0.000175006
GO:0048699	generation of neurons	9.81138e-08	7.88414e-07	3.21393e-11	1.98672e-09
GO:0048666	neuron development	1.05412e-07	8.32773e-07	1.02468e-05	0.00015331
GO:0048812	neuron projection morphogenesis	1.17233e-07	9.15882e-07	9.49656e-06	0.000146759
GO:0031324	negative regulation of cellular metabolic process	1.33294e-07	1.02011e-06	0.00023177	0.00177917
GO:0030182	neuron differentiation	1.54349e-07	1.16295e-06	4.31831e-11	2.47408e-09
GO:0016477	cell migration	1.5506e-07	1.16295e-06	7.6909e-10	3.47422e-08
GO:0006468	protein phosphorylation	1.65733e-07	1.23476e-06	0.000680237	0.00399469
GO:0031327	negative regulation of cellular biosynthetic process	1.76951e-07	1.29266e-06	0.00210684	0.00908066
GO:0050790	regulation of catalytic activity	2.17298e-07	1.57716e-06	6.41238e-05	0.000614803
GO:0048667	cell morphogenesis involved in neuron differentiation	2.41283e-07	1.74002e-06	2.53524e-06	4.6165e-05
GO:0009719	response to endogenous stimulus	2.97202e-07	2.11616e-06	1.25836e-05	0.000171854
GO:0022607	cellular component assembly	3.1678e-07	2.24137e-06	0.00131785	0.0064627
GO:0044710	single-organism metabolic process	3.45043e-07	2.41101e-06	4.62867e-09	1.67273e-07
GO:0048729	tissue morphogenesis	4.59877e-07	3.10201e-06	1.09402e-05	0.000158633
GO:0001944	vasculature development	4.60018e-07	3.10201e-06	6.53424e-05	0.000621414
GO:0044085	cellular component biogenesis	4.60477e-07	3.10201e-06	0.000963165	0.00511872
GO:0007507	heart development	5.15283e-07	3.40996e-06	0.00114618	0.00576524
GO:0042325	regulation of phosphorylation	5.80519e-07	3.8192e-06	0.000249643	0.00187032
GO:0070997	neuron death	6.32574e-07	4.13748e-06	0.0019719	0.00869041
GO:0007411	axon guidance	6.51173e-07	4.21017e-06	5.18841e-06	8.70541e-05
GO:0097485	neuron projection guidance	6.51173e-07	4.21017e-06	5.18841e-06	8.70541e-05
GO:0002682	regulation of immune system process	7.52561e-07	4.8104e-06	1.38574e-08	4.78691e-07
GO:0007409	axonogenesis	8.6604e-07	5.41275e-06	1.2384e-06	2.4506e-05
GO:0051674	localization of cell	1.0909e-06	6.63387e-06	1.75824e-09	6.77067e-08
GO:0031399	regulation of protein modification process	1.43999e-06	8.54625e-06	0.000921124	0.00497407
GO:0043549	regulation of kinase activity	1.80594e-06	1.03131e-05	0.000494689	0.00321891
GO:0061564	axon development	2.00807e-06	1.11284e-05	7.37476e-07	1.64984e-05
GO:0051094	positive regulation of developmental process	2.87777e-06	1.51995e-05	1.22228e-05	0.00016989
GO:0051338	regulation of transferase activity	3.46746e-06	1.78123e-05	0.000234605	0.00179507
GO:0009790	embryo development	3.60168e-06	1.83343e-05	3.6783e-06	6.39379e-05
GO:0006950	response to stress	3.65228e-06	1.85082e-05	3.70181e-06	6.39379e-05
GO:0002009	morphogenesis of an epithelium	3.69165e-06	1.86238e-05	1.2323e-05	0.000170275
GO:1902105	regulation of leukocyte differentiation	3.71154e-06	1.86405e-05	0.00132908	0.00649733
GO:0009605	response to external stimulus	4.18574e-06	2.07237e-05	1.31034e-10	6.99541e-09
GO:0044093	positive regulation of molecular function	4.93559e-06	2.42331e-05	4.23676e-05	0.000436498
GO:0045893	positive regulation of transcription, DNA-templated	4.97585e-06	2.42331e-05	0.000147062	0.001225
GO:0051270	regulation of cellular component movement	5.86597e-06	2.80818e-05	1.16268e-05	0.000165987
GO:2000027	regulation of organ morphogenesis	6.35543e-06	3.01682e-05	7.8821e-07	1.7467e-05
GO:0097285	cell-type specific apoptotic process	6.45214e-06	3.04986e-05	0.00016803	0.00138008
GO:0006955	immune response	6.50695e-06	3.0629e-05	1.54908e-05	0.000201038
GO:0006952	defense response	7.01551e-06	3.26134e-05	0.000502427	0.00323985
GO:0035556	intracellular signal transduction	7.29019e-06	3.36125e-05	0.000122058	0.00105024
GO:0001525	angiogenesis	7.64371e-06	3.50987e-05	0.000402844	0.00272067
GO:0009056	catabolic process	8.61576e-06	3.90836e-05	0.00157146	0.0072808
GO:0009611	response to wounding	8.71488e-06	3.9217e-05	9.21939e-08	2.70704e-06
GO:0051254	positive regulation of RNA metabolic process	8.74999e-06	3.92181e-05	0.00110033	0.00560201
GO:0043069	negative regulation of programmed cell death	1.00178e-05	4.38524e-05	0.000331654	0.00233951
GO:0035295	tube development	1.08927e-05	4.7132e-05	0.00115894	0.00581698
GO:0051173	positive regulation of nitrogen compound metabolic process	1.09838e-05	4.7344e-05	0.00105246	0.00545745
GO:0040007	growth	1.11572e-05	4.79076e-05	1.60982e-05	0.000206637
GO:0048589	developmental growth	1.12332e-05	4.80509e-05	0.000669084	0.00394894
GO:1902680	positive regulation of RNA biosynthetic process	1.25573e-05	5.31088e-05	0.000507663	0.0032582
GO:0045859	regulation of protein kinase activity	1.31181e-05	5.50665e-05	0.000523202	0.00333063
GO:0060429	epithelium development	1.31677e-05	5.50692e-05	8.84345e-08	2.62953e-06
GO:0045935	positive regulation of nucleobase-containing compound metabolic process	1.50117e-05	6.20889e-05	0.00236266	0.00994604
GO:0043085	positive regulation of catalytic activity	1.63527e-05	6.73875e-05	0.000597764	0.00368916
GO:0009887	organ morphogenesis	1.74508e-05	7.12928e-05	3.60736e-08	1.14509e-06
GO:0045597	positive regulation of cell differentiation	1.74905e-05	7.12928e-05	0.000190401	0.00152127
GO:0051130	positive regulation of cellular component organization	2.01798e-05	8.07912e-05	7.25076e-05	0.000673203
GO:0060548	negative regulation of cell death	2.68724e-05	0.000106449	0.000301398	0.00217173
GO:0040012	regulation of locomotion	2.78595e-05	0.000109972	6.3772e-05	0.000613936
GO:0031328	positive regulation of cellular biosynthetic process	2.91454e-05	0.000113455	0.000572574	0.00356758
GO:0051234	establishment of localization	3.5382e-05	0.000136318	3.12088e-05	0.000352189
GO:0002521	leukocyte differentiation	3.88218e-05	0.000147549	8.02461e-05	0.000736321
GO:0016049	cell growth	4.03e-05	0.000151125	0.000879982	0.00481836
GO:0001568	blood vessel development	4.18196e-05	0.000156303	0.00206153	0.00897829
GO:0009891	positive regulation of biosynthetic process	4.41317e-05	0.000162781	0.000631195	0.00379201
GO:0006935	chemotaxis	4.62644e-05	0.000168438	1.24131e-09	4.85972e-08
GO:0042330	taxis	4.62644e-05	0.000168438	1.24131e-09	4.85972e-08
GO:0008284	positive regulation of cell proliferation	5.13195e-05	0.000183867	8.49099e-07	1.86405e-05
GO:0032535	regulation of cellular component size	5.23195e-05	0.000186264	0.000927417	0.00499194
GO:0043066	negative regulation of apoptotic process	5.61986e-05	0.000197541	0.000550431	0.00345712
GO:0030198	extracellular matrix organization	5.77788e-05	0.000201242	1.62438e-10	8.11844e-09
GO:0043062	extracellular structure organization	5.99915e-05	0.000207663	1.85541e-10	9.07994e-09
GO:0001932	regulation of protein phosphorylation	6.42585e-05	0.000219063	0.00010174	0.000898449
GO:0001655	urogenital system development	6.51172e-05	0.00022132	7.85513e-05	0.000723596
GO:0010243	response to organonitrogen compound	7.39824e-05	0.000247709	0.000840708	0.00462488
GO:0006796	phosphate-containing compound metabolic process	7.64818e-05	0.000253811	0.000662604	0.00392055
GO:0006793	phosphorus metabolic process	7.79605e-05	0.000257201	0.00120433	0.00601911
GO:0051129	negative regulation of cellular component organization	8.84358e-05	0.000287544	0.00068884	0.00403513
GO:0040008	regulation of growth	9.9452e-05	0.000320583	0.00128965	0.00633763
GO:1902533	positive regulation of intracellular signal transduction	0.000103827	0.000331238	0.000285422	0.00207571
GO:0010557	positive regulation of macromolecule biosynthetic process	0.000109072	0.000343714	0.000568821	0.00355362
GO:0051049	regulation of transport	0.000117915	0.000367464	5.31131e-06	8.84841e-05
GO:0072089	stem cell proliferation	0.000119286	0.000369687	0.00188746	0.00838119
GO:0070613	regulation of protein processing	0.000120967	0.000370811	0.000988646	0.00521919
GO:0006810	transport	0.000129876	0.000395964	1.53695e-05	0.000200572
GO:0008285	negative regulation of cell proliferation	0.000131947	0.000401189	1.62641e-07	4.29262e-06
GO:1901700	response to oxygen-containing compound	0.000134257	0.000407113	6.37541e-07	1.43998e-05
GO:0002573	myeloid leukocyte differentiation	0.000140945	0.000426245	0.00127151	0.0062616
GO:2000145	regulation of cell motility	0.0001421	0.000428585	9.08447e-05	0.000811385
GO:0030334	regulation of cell migration	0.000176783	0.000526197	8.83948e-05	0.000795554
GO:0030162	regulation of proteolysis	0.000176802	0.000526197	0.00110967	0.00560562
GO:0003006	developmental process involved in reproduction	0.000187826	0.000554603	5.9566e-05	0.000585441
GO:0001558	regulation of cell growth	0.000229671	0.000662511	0.00166565	0.00761208
GO:0045860	positive regulation of protein kinase activity	0.000233238	0.000669369	0.00232642	0.00984641
GO:0007417	central nervous system development	0.000257952	0.000732818	1.13026e-11	7.80875e-10
GO:0045137	development of primary sexual characteristics	0.000266425	0.000751407	1.66025e-05	0.000210807
GO:0001775	cell activation	0.000287053	0.000805323	2.74207e-05	0.000318765
GO:0045596	negative regulation of cell differentiation	0.000291139	0.000814753	1.1401e-06	2.36999e-05
GO:0060560	developmental growth involved in morphogenesis	0.00030852	0.000859122	0.000139212	0.00117629
GO:0010035	response to inorganic substance	0.000314677	0.000874104	0.000790821	0.00442295
GO:0030097	hemopoiesis	0.0003269	0.000905819	0.000384703	0.00265005
GO:0001934	positive regulation of protein phosphorylation	0.000327848	0.000906215	0.00077863	0.00436516
GO:0061458	reproductive system development	0.000372075	0.00101845	1.24147e-06	2.4506e-05
GO:0051093	negative regulation of developmental process	0.000395714	0.00107531	1.79545e-07	4.68611e-06
GO:0048608	reproductive structure development	0.000453109	0.00121658	9.37055e-07	2.03809e-05
GO:0001763	morphogenesis of a branching structure	0.000488154	0.00130445	1.63572e-05	0.000208821
GO:0045944	positive regulation of transcription from RNA polymerase II promoter	0.000542434	0.00143248	0.00093221	0.00499194
GO:0030155	regulation of cell adhesion	0.000589988	0.00154717	9.33816e-05	0.000830884
GO:0030099	myeloid cell differentiation	0.00059153	0.00154761	0.000773304	0.00436516
GO:0060284	regulation of cell development	0.000609112	0.00158256	2.12088e-05	0.000258132
GO:0022414	reproductive process	0.000632658	0.00162498	0.000394762	0.00269563
GO:0046546	development of primary male sexual characteristics	0.000638025	0.00163503	0.000422035	0.00278472
GO:0072001	renal system development	0.000647465	0.00165545	0.000589174	0.00365163
GO:0022612	gland morphogenesis	0.000762317	0.00193155	0.0004001	0.00272067
GO:1901701	cellular response to oxygen-containing compound	0.000817548	0.00205299	6.35804e-05	0.000613936
GO:0002520	immune system development	0.00082761	0.00206903	6.52526e-05	0.000621414
GO:0016055	Wnt signaling pathway	0.000829903	0.00207016	0.00073258	0.0042385
GO:0050679	positive regulation of epithelial cell proliferation	0.000848037	0.00210378	0.0017606	0.00795316
GO:0080134	regulation of response to stress	0.000880408	0.0021657	0.000904764	0.00491965
GO:0007548	sex differentiation	0.000881679	0.0021657	3.21959e-05	0.000354574
GO:0044712	single-organism catabolic process	0.000973406	0.00237031	0.000455562	0.00298082
GO:0052548	regulation of endopeptidase activity	0.000978043	0.00237645	0.000172011	0.00140296
GO:0046661	male sex differentiation	0.000998937	0.0024116	0.00018523	0.00149009
GO:0061138	morphogenesis of a branching epithelium	0.00102088	0.00245404	0.000274421	0.00200814
GO:0022411	cellular component disassembly	0.00103313	0.00247819	0.00157473	0.00728156
GO:0048534	hematopoietic or lymphoid organ development	0.00107187	0.00255478	2.02601e-05	0.000247897
GO:0050767	regulation of neurogenesis	0.00110014	0.00260559	3.99946e-05	0.000419408
GO:0008406	gonad development	0.00116086	0.00270947	3.23026e-05	0.000354574
GO:0045765	regulation of angiogenesis	0.00119883	0.00278079	0.00108609	0.00557035
GO:0044765	single-organism transport	0.00122347	0.00282051	2.60499e-05	0.000309046
GO:0052547	regulation of peptidase activity	0.00123999	0.00285274	0.000156917	0.00129332
GO:0045787	positive regulation of cell cycle	0.00157093	0.00352052	0.00180261	0.0080654
GO:0048598	embryonic morphogenesis	0.00161291	0.00360741	4.06908e-05	0.000424812
GO:0003008	system process	0.00162978	0.00363071	2.2051e-05	0.00026563
GO:0048732	gland development	0.0017343	0.00383318	7.65283e-09	2.68306e-07
GO:0048706	embryonic skeletal system development	0.00175496	0.0038631	0.00225063	0.00959477
GO:0042592	homeostatic process	0.00178868	0.00391492	1.15138e-06	2.37244e-05
GO:0051272	positive regulation of cellular component movement	0.00198116	0.00428294	0.000969914	0.00514295
GO:0044702	single organism reproductive process	0.00198348	0.00428294	0.000360522	0.00252044
GO:0042493	response to drug	0.00238906	0.00496801	0.000250236	0.00187032
GO:1901342	regulation of vasculature development	0.00240246	0.00498666	0.00110967	0.00560562
GO:0031667	response to nutrient levels	0.00254796	0.00521174	0.00160629	0.0073984
GO:0040017	positive regulation of locomotion	0.00256216	0.00523127	0.000262864	0.00194172
GO:0030855	epithelial cell differentiation	0.00270067	0.00547432	1.70162e-08	5.71014e-07
GO:0071900	regulation of protein serine/threonine kinase activity	0.00279629	0.00561754	0.000116103	0.00100637
GO:0048863	stem cell differentiation	0.00281318	0.00564141	4.20478e-05	0.000435111
GO:0002684	positive regulation of immune system process	0.00318075	0.00620164	3.43336e-05	0.000369953
GO:0000003	reproduction	0.0032223	0.00627178	0.000657906	0.00390258
GO:0007420	brain development	0.00345932	0.00665254	3.62135e-09	1.32915e-07
GO:0060485	mesenchyme development	0.00373867	0.00710473	8.14698e-06	0.000130185
GO:0051960	regulation of nervous system development	0.00384079	0.00726144	4.26978e-06	7.32096e-05
GO:0060249	anatomical structure homeostasis	0.00395526	0.00740377	0.000410023	0.00273432
GO:0051050	positive regulation of transport	0.00396808	0.00741543	3.51224e-06	6.20319e-05
GO:0001666	response to hypoxia	0.0040268	0.00750025	0.0016225	0.00745844
GO:0001101	response to acid	0.00407982	0.00757393	0.000111625	0.000974751
GO:0090066	regulation of anatomical structure size	0.00411635	0.00761659	0.00158926	0.00733432
GO:0045321	leukocyte activation	0.00430079	0.0078801	1.12396e-05	0.000161974
GO:0042110	T cell activation	0.00434003	0.00793286	0.00108003	0.00555137
GO:0045926	negative regulation of growth	0.00442779	0.00807336	0.00220746	0.00944118
GO:0048771	tissue remodeling	0.00448462	0.00815056	0.00147563	0.00701669
GO:0048762	mesenchymal cell differentiation	0.00449926	0.00815084	1.25519e-05	0.000171854
GO:0003013	circulatory system process	0.00456384	0.00823082	0.00206398	0.00897829
GO:0036293	response to decreased oxygen levels	0.00459629	0.0082601	0.00220343	0.00944118
GO:2000147	positive regulation of cell motility	0.00460997	0.00827147	0.000612786	0.00374853
GO:0008584	male gonad development	0.00473424	0.00846744	0.00088325	0.00482501
GO:0045664	regulation of neuron differentiation	0.00479696	0.008566	1.04556e-05	0.000155445
GO:0050863	regulation of T cell activation	0.00490408	0.00872958	0.000352107	0.00246895
GO:0009991	response to extracellular stimulus	0.00495687	0.00878185	0.000818835	0.00452575
GO:0007423	sensory organ development	0.00509739	0.00900804	1.95036e-07	5.0345e-06
GO:0030900	forebrain development	0.00549624	0.00963126	4.95504e-05	0.00049741
p.value.snv: P-value of over-representative analysis based on 542 driver eSNVs.
p.adjust.snv: Benjamini & Hochberg adjusted p-value of over-representative analysis based on 542 driver eSNVs.
p.value.gene: P-value of over-representative analysis based on 1894 genes.
p.adjust.gene: Benjamini & Hochberg adjusted p-value of over-representative analysis based on 1894 genes.
