# Supplementary material for: Integrative bioinformatic analyses of an oncogenomic profile reveal the biology of endometrial cancer and guide drug discovery
Source: Oncotarget. 2015 Dec 22;7(5):5909–23. doi: 10.18632/oncotarget.6716 (PMC4868730; doi:10.18632/oncotarget.6716)
Supplement: Supplementary file 4 [file oncotarget-07-5909-s004.xlsx]

## Sheet: 20150730.ucec.Additional File 4
Supplementary Table S3: Identification of prognostic-related signatures.
			Without Adjustment					With Adjustment
SNV	Chr:Pos	Gene	HR	Lower 95	Upper 95	P value		HR	Lower 95	Upper 95	P value
3:183524831 A>C	3:183524831	YEATS2	8.4491	1.9976	35.7368	0.0037*		2.9718	0.6069	14.5512	0.179
4:153249384 C>T	4:153249384	FBXW7	1.7122	0.2349	12.4826	0.5957		8.9563	1.098	73.0559	0.0406*
4:153249510 C>A	4:153249510	FBXW7	12.0112	1.5733	91.701	0.0165*		20.6369	2.3604	180.429	0.0062*
5:67591246 A>G	5:67591246	PIK3R1	26.3652	3.0482	228.048	0.0030*		21.6394	2.2011	212.741	0.0084*
7:74148279 A>G	7:74148279	GTF2I	3.7846	1.163	12.3162	0.0271*		3.8467	1.0604	13.9546	0.0404*
rs28934576 C>T	17:7577120	TP53	3.557	1.0956	11.5489	0.0347*		2.0654	0.5422	7.8678	0.2878
17:7578271 T>C	17:7578271	TP53	7.9308	1.9001	33.1014	0.0045*		1.7031	0.3217	9.0156	0.5312
rs28934874 G>A	17:7578479	TP53	6.1649	0.8304	45.7696	0.0754		9.2457	1.0037	85.1718	0.0496*
10:50966551 G>A	10:50966551	OGDHL	4.2217	0.5771	30.8816	0.156		10.6435	1.2628	89.7072	0.0297*
10:89692802 C>A	10:89692802	PTEN	7.0132	1.6686	29.4777	0.0078*		10.6014	2.3645	47.5331	0.0020*
12:6701638 G>A	12:6701638	CHD4	29.465	3.3947	255.744	0.0022*		20.3688	2.04	203.379	0.0103*
19:42853772 G>T	19:42853772	MEGF8	16.7133	2.1724	128.587	0.0068*		21.3535	2.5635	177.872	0.0047*
22:31322760 T>G	22:31322760	MORC2	9.1179	1.217	68.3138	0.0315*		11.4513	1.436	91.3183	0.0214*
SNV: Significant mutational single nucleotide variation and corresponding nucleotide change.
Chr:Pos: Chromosome and position based on genomic coordination of hg19.
Gene: Gene symbol. If unavailable, “-” was shown.
HR: Hazard ratio.
Lower 95: Lower bound of 95% confidence intervals.
Upper 95: Upper bound of 95% confidence intervals.
P value: P-value calculated based on Cox-proportional hazard model.
With Adjustment: Multivariate cox-regression adjusted by patient's stage, tumor histology and tumor grade.
