# Supplementary material for: Integrative bioinformatic analyses of an oncogenomic profile reveal the biology of endometrial cancer and guide drug discovery
Source: Oncotarget. 2015 Dec 22;7(5):5909–23. doi: 10.18632/oncotarget.6716 (PMC4868730; doi:10.18632/oncotarget.6716)
Supplement: Supplementary file 5 [file oncotarget-07-5909-s005.xlsx]

## Sheet: 工作表1
Supplementary Table S4: Candidate synthetic lethal eSNV-gene pairs.
Correlated Gene	eSNV	Gene Loci	CountLower	CountHigh	P-Value	%Lower	%High
DNM2	10:27040543	ABI1	1	3	0.0163	0.5	7.317
DRG1	15:35084465	ACTC1	0	2	0.0104	0	8
SERPINA5	14:107062402	ADAM6	0	4	0.0121	0	4.938
CCNT1	14:105421098	AHNAK2	0	2	0.0206	0	5.714
DRG1	15:85400602	ALPK3	0	2	0.0104	0	8
DNM2	11:70009453	ANO1	0	2	0.0284	0	4.878
CCNT1	9:100760861	ANP32B	0	2	0.0206	0	5.714
RAB33B	9:100760861	ANP32B	0	2	0.0424	0	4
ADAP1	5:112177901	APC	2	2	0.0259	0.893	11.765
GPR107	5:112177901	APC	0	4	0.0264	0	4.082
CCNT1	19:47422257	ARHGAP35	0	2	0.0206	0	5.714
ADAP1	1:27099947	ARID1A	0	2	0.0047	0	11.765
DNM2	1:27099947	ARID1A	0	2	0.0284	0	4.878
SERPINA5	8:62491435	ASPH	0	3	0.037	0	3.704
CCNT1	1:197072778	ASPM	0	2	0.0206	0	5.714
RAB33B	12:14576892	ATF7IP	0	2	0.0424	0	4
CCNT1	16:1397753	BAIAP3	0	2	0.0206	0	5.714
CCNT1	2:111415133	BUB1	0	2	0.0206	0	5.714
DNM2	1:200869348	C1orf106	0	2	0.0284	0	4.878
DNM2	7:44260222	CAMK2B	0	2	0.0284	0	4.878
CCNT1	2:30977201	CAPN13	0	2	0.0206	0	5.714
DNM2	X:110489922	CAPN6	0	2	0.0284	0	4.878
DNM2	2:202131412	CASP8	0	2	0.0284	0	4.878
ADAP1	7:76908093	CCDC146	1	2	0.0135	0.446	11.765
DNM2	10:61612436	CCDC6	0	2	0.0284	0	4.878
RNASE4	11:69466019	CCND1	0	4	0.0162	0	4.598
DRG1	17:7483303	CD68	0	2	0.0104	0	8
CCNT1	5:149784247	CD74	0	2	0.0206	0	5.714
SLC35A2	12:6701583	CHD4	3	1	0.033	1.255	50
TFE3	12:6701583	CHD4	3	1	0.0492	1.261	33.333
CCNT1	2:238242185	COL6A3	0	2	0.0206	0	5.714
DNM2	20:47700588	CSE1L	0	2	0.0284	0	4.878
CCNT1	20:472920	CSNK2A1	0	2	0.0206	0	5.714
C1orf158	16:67655479	CTCF	0	6	0.0335	0	4.545
CPLX2	rs121913400	CTNNB1	0	15	0.0006	0	10.274
XG	rs121913403	CTNNB1	0	16	0.0017	0	10
LRP4	rs121913400	CTNNB1	0	15	0.0032	0	9.259
LRRC4C	rs121913403	CTNNB1	1	15	0.0061	1.064	10.204
CPLX2	rs121913403	CTNNB1	1	15	0.0061	1.053	10.274
PXK	rs121913403	CTNNB1	13	3	0.0072	5.556	42.857
GPR64	rs28931588	CTNNB1	0	9	0.0115	0	6.383
ZDHHC6	rs121913403	CTNNB1	9	7	0.0116	4.545	16.279
CPLX2	rs28931588	CTNNB1	0	9	0.0129	0	6.164
EPPIN	rs121913400	CTNNB1	2	13	0.0135	1.818	9.924
HNF1A	rs121913403	CTNNB1	0	16	0.0141	0	8.84
MSX2P1	rs121913403	CTNNB1	0	16	0.0142	0	8.939
STEAP1	rs121913403	CTNNB1	0	16	0.0143	0	8.791
C20orf85	rs121913403	CTNNB1	0	16	0.0151	0	8.696
GPR64	rs121913403	CTNNB1	2	14	0.0168	2	9.929
ZIC1	rs121913400	CTNNB1	1	14	0.0224	1.163	9.032
LRP4	rs121913403	CTNNB1	1	15	0.0243	1.266	9.259
LOC100190940	rs121913400	CTNNB1	0	15	0.0251	0	8.197
EDN3	rs121913400	CTNNB1	0	15	0.0251	0	8.152
SLC47A1	rs121913400	CTNNB1	0	15	0.0251	0	8.152
LINC00261	rs121913400	CTNNB1	0	15	0.0257	0	8.065
LHFPL1	rs121913403	CTNNB1	0	16	0.0264	0	8.602
GPR64	rs121913400	CTNNB1	2	13	0.0284	2	9.22
C1orf64	rs28931588	CTNNB1	0	9	0.0291	0	5.732
XG	rs28931588	CTNNB1	0	9	0.0308	0	5.625
EPPIN	rs121913403	CTNNB1	3	13	0.0355	2.727	9.924
VAMP2	3:41266100	CTNNB1	0	3	0.037	0	3.704
C9orf78	3:41266100	CTNNB1	2	1	0.037	0.84	33.333
C4BPB	rs121913400	CTNNB1	1	14	0.0419	1.282	8.589
EPPIN	rs28931588	CTNNB1	1	8	0.0419	0.909	6.107
GPR64	rs121913399	CTNNB1	0	6	0.043	0	4.255
TMEM114	rs121913403	CTNNB1	1	15	0.0442	1.389	8.876
C7orf73	rs121913403	CTNNB1	1	15	0.0459	1.471	8.671
ASIC2	rs121913400	CTNNB1	0	15	0.0464	0	7.772
CDH3	rs121913400	CTNNB1	0	15	0.0467	0	7.979
PKHD1	rs121913403	CTNNB1	0	16	0.0468	0	8.247
HNF1A.AS1	rs121913403	CTNNB1	0	16	0.047	0	8.29
MMP7	rs121913403	CTNNB1	0	16	0.047	0	8.205
PMM1	rs121913403	CTNNB1	0	16	0.047	0	8.205
CTNND2	rs121913403	CTNNB1	0	16	0.0476	0	8.333
KIAA1324	rs121913403	CTNNB1	0	16	0.0476	0	8.163
C2orf88	rs121913403	CTNNB1	0	16	0.0486	0	8.377
TAS2R5	rs121913403	CTNNB1	0	16	0.0487	0	8.122
COG4	rs121913228	CTNNB1	3	1	0.0492	1.261	33.333
CCNT1	X:32456459	DMD	0	2	0.0206	0	5.714
DNM2	X:32456459	DMD	0	2	0.0284	0	4.878
RAB33B	X:32613950	DMD	0	2	0.0424	0	4
CCNT1	18:29041235	DSG3	0	2	0.0206	0	5.714
DRG1	16:67916940	EDC4	0	2	0.0104	0	8
DRG1	20:32693352	EIF2S2	0	2	0.0104	0	8
APH1A	8:109215229	EIF3E	2	1	0.0124	0.833	100
CCNT1	8:120602777	ENPP2	0	2	0.0206	0	5.714
ZDHHC6	6:152419923	ESR1	0	2	0.0312	0	4.651
DNM2	8:95686698	ESRP1	0	2	0.0284	0	4.878
DNM2	10:82187096	FAM213A	0	2	0.0284	0	4.878
CCNT1	13:99099066	FARP1	0	2	0.0206	0	5.714
DRG1	4:153249385	FBXW7	1	3	0.0037	0.463	12
CSRP2BP	4:153249510	FBXW7	2	1	0.0124	0.833	100
TMEM14C	4:153249510	FBXW7	2	1	0.0124	0.833	100
ULK2	4:153249385	FBXW7	3	1	0.0166	1.25	100
IL18	rs149680468	FBXW7	5	1	0.0249	2.083	100
SLC35A2	4:153249385	FBXW7	3	1	0.033	1.255	50
TFE3	4:153249385	FBXW7	3	1	0.0492	1.261	33.333
ZDHHC6	19:40376323	FCGBP	0	2	0.0312	0	4.651
CCNT1	7:33014331	FKBP9	0	2	0.0206	0	5.714
DRG1	1:240601433	FMN2	0	2	0.0104	0	8
CCNT1	9:6553497	GLDC	0	2	0.0206	0	5.714
CCNT1	18:11868564	GNAL	0	2	0.0206	0	5.714
RAB33B	2:10136458	GRHL1	0	2	0.0424	0	4
CCNT1	X:51487904	GSPT2	0	2	0.0206	0	5.714
IL18	2:242168842	HDLBP	1	1	0.0083	0.417	100
DNM2	2:242189359	HDLBP	0	2	0.0284	0	4.878
CCNT1	12:54675316	HNRNPA1	1	3	0.0102	0.485	8.571
CPAMD8	12:54675316	HNRNPA1	0	4	0.0376	0	3.738
ADAP1	6:44221034	HSP90AB1	0	2	0.0047	0	11.765
CCNT1	6:160468922	IGF2R	0	2	0.0206	0	5.714
CCNT1	12:53585680	ITGB7	0	2	0.0206	0	5.714
CCNT1	1:202698951	KDM5B	0	2	0.0206	0	5.714
GPR107	rs112445441	KRAS	1	7	0.0085	0.699	7.143
DRG1	rs112445441	KRAS	5	3	0.0391	2.315	12
DRG1	12:52881705	KRT6A	0	2	0.0104	0	8
ZDHHC6	8:23156440	LOXL2	0	2	0.0312	0	4.651
RNASE4	3:66436782	LRIG1	0	3	0.046	0	3.448
CCNT1	X:51641229	MAGED1	0	2	0.0206	0	5.714
CCNT1	6:136944051	MAP3K5	0	2	0.0206	0	5.714
RAB33B	6:136944051	MAP3K5	0	2	0.0424	0	4
CCNT1	1:32800510	MARCKSL1	0	2	0.0206	0	5.714
COG4	14:65544747	MAX	2	1	0.037	0.84	33.333
MUC5B	3:169381319	MECOM	0	7	0.0155	0	5.469
ZDHHC6	3:168834483	MECOM	0	2	0.0312	0	4.651
SERPINA5	3:169381319	MECOM	2	5	0.0444	1.25	6.173
DNM2	10:129905532	MKI67	0	2	0.0284	0	4.878
PRX	9:20414373	MLLT3	2	1	0.0248	0.837	50
RNASE4	9:20414373	MLLT3	0	3	0.046	0	3.448
CCNT1	3:124642454	MUC13	0	2	0.0206	0	5.714
CCNT1	19:9070134	MUC16	0	2	0.0206	0	5.714
YPEL1	3:195509498	MUC4	0	2	0.0104	0	8
TYW1	3:195505867	MUC4	2	1	0.0248	0.837	50
RAB33B	3:195508983	MUC4	0	2	0.0424	0	4
COG4	11:1269116	MUC5B	1	1	0.0248	0.42	33.333
CCNT1	13:77786162	MYCBP2	0	2	0.0206	0	5.714
CCNT1	17:8380302	MYH10	0	2	0.0206	0	5.714
RAB33B	19:50795615	MYH14	0	2	0.0424	0	4
APH1A	3:123419020	MYLK	8	1	0.0373	3.333	100
ULK2	3:123419020	MYLK	8	1	0.0373	3.333	100
CCNT1	15:73590734	NEO1	0	2	0.0206	0	5.714
CCNT1	5:142779446	NR3C1	0	2	0.0206	0	5.714
ADAP1	14:24879270	NYNRIN	0	2	0.0047	0	11.765
CCNT1	21:45165994	PDXK	0	2	0.0206	0	5.714
DNM2	1:207245617	PFKFB2	0	2	0.0284	0	4.878
IL18	X:77224704	PGAM4	1	1	0.0083	0.417	100
CCNT1	6:79726309	PHIP	0	2	0.0206	0	5.714
ADAP1	3:178916726	PIK3CA	0	3	0.0003	0	17.647
CPLX2	rs121913273	PIK3CA	0	10	0.0071	0	6.849
IL18	3:178928079	PIK3CA	1	1	0.0083	0.417	100
EIF4A3	3:178916944	PIK3CA	2	1	0.0124	0.833	100
EPPIN	rs121913273	PIK3CA	1	9	0.0235	0.909	6.87
C9orf78	3:178916728	PIK3CA	1	1	0.0248	0.42	33.333
YPEL1	3:178916726	PIK3CA	1	2	0.0291	0.463	8
B4GALNT4	rs121913273	PIK3CA	0	10	0.0336	0	6.024
COG4	3:178921548	PIK3CA	2	1	0.037	0.84	33.333
COG4	3:178936083	PIK3CA	2	1	0.037	0.84	33.333
COG4	rs121913274	PIK3CA	2	1	0.037	0.84	33.333
RNASE4	rs121913273	PIK3CA	3	7	0.0384	1.948	8.046
ULK2	rs121913273	PIK3CA	9	1	0.0415	3.75	100
GPR64	rs121913273	PIK3CA	1	9	0.0492	1	6.383
CCNT1	5:67591246	PIK3R1	0	2	0.0206	0	5.714
PCDHA4	5:67588951	PIK3R1	0	8	0.0227	0	5.594
RAB33B	5:67591246	PIK3R1	0	2	0.0424	0	4
CCNT1	8:110401349	PKHD1L1	0	2	0.0206	0	5.714
CCNT1	20:39794395	PLCG1	0	2	0.0206	0	5.714
PRX	rs4842390	PPFIA2	1	1	0.0166	0.418	50
DNM2	19:52716323	PPP2R1A	1	3	0.0163	0.5	7.317
CTTN	19:52716323	PPP2R1A	3	1	0.0166	1.25	100
FADD	19:52716323	PPP2R1A	3	1	0.0166	1.25	100
IGHMBP2	19:52716323	PPP2R1A	3	1	0.0166	1.25	100
RAB1B	19:52716323	PPP2R1A	3	1	0.0166	1.25	100
CPAMD8	19:52716323	PPP2R1A	0	4	0.0376	0	3.738
COG4	19:52716323	PPP2R1A	3	1	0.0492	1.261	33.333
CCNT1	2:54154547	PSME4	0	2	0.0206	0	5.714
DRG1	20:35696404	RBL1	0	2	0.0104	0	8
RAB33B	2:107021431	RGPD3	0	2	0.0424	0	4
APH1A	5:158603839	RNF145	2	1	0.0124	0.833	100
IL18	rs150891426	SDHA	1	1	0.0083	0.417	100
ZDHHC6	2:235950763	SH3BP4	0	2	0.0312	0	4.651
ZDHHC6	4:186599611	SORBS2	0	2	0.0312	0	4.651
DRG1	5:136448205	SPOCK1	1	2	0.0291	0.463	8
ADAP1	rs146572710	SYNE2	0	2	0.0047	0	11.765
CCNT1	5:150029010	SYNPO	0	2	0.0206	0	5.714
PRX	4:6998131	TBC1D14	1	1	0.0166	0.418	50
CCNT1	2:85553825	TGOLN2	0	2	0.0206	0	5.714
DNM2	rs121912651	TP53	1	4	0.0032	0.5	9.756
DRG1	rs121912651	TP53	2	3	0.0086	0.926	12
DRG1	17:7577563	TP53	0	2	0.0104	0	8
DNM2	rs11540652	TP53	1	3	0.0163	0.5	7.317
EIF4A3	rs11540652	TP53	3	1	0.0166	1.25	100
COG4	17:7577551	TP53	1	1	0.0248	0.42	33.333
CCNT1	1:3542422	TPRG1L	0	2	0.0206	0	5.714
EPPIN	4:154191516	TRIM2	0	6	0.0328	0	4.58
DRG1	13:45148708	TSC22D1	1	2	0.0291	0.463	8
YPEL1	13:45148708	TSC22D1	1	2	0.0291	0.463	8
VAMP2	13:45148708	TSC22D1	0	3	0.037	0	3.704
DNM2	X:47060332	UBA1	0	2	0.0284	0	4.878
CCNT1	9:34250704	UBAP1	0	2	0.0206	0	5.714
CCNT1	rs182381425	USP11	0	2	0.0206	0	5.714
DNM2	rs182381425	USP11	0	2	0.0284	0	4.878
ADAP1	6:133014313	VNN1	0	2	0.0047	0	11.765
ULK2	3:183524831	YEATS2	1	1	0.0083	0.417	100
DNM2	2:98354491	ZAP70	0	2	0.0284	0	4.878
Correlated Gene: Bimodal genes in expression data.
eSNV: Mutational eSNVs showed exclusivity to bimodal expression.
Gene Loci: Gene loci where eSNV located.
Count Lower: The number of mutations of bimodal genes in the low expression modes of eSNVs.
Count High: The number of mutations of bimodal genes in the high expression modes of eSNVs.
P-Value: Fisher's exact p-value of enrichment of mutation in bimodal expression pattern.
%Lower: Percentage of samples in the low expression modes of bimodal genes that are mutated for eSNVs.
%High: Percentage of samples in the high expression modes of bimodal genes that are mutated for eSNVs.
