# Supplementary material for: Integrative bioinformatic analyses of an oncogenomic profile reveal the biology of endometrial cancer and guide drug discovery
Source: Oncotarget. 2015 Dec 22;7(5):5909–23. doi: 10.18632/oncotarget.6716 (PMC4868730; doi:10.18632/oncotarget.6716)
Supplement: Supplementary file 6 [file oncotarget-07-5909-s006.xlsx]

## Sheet: 工作表1
Supplementary Table S5: Score of prioritized biological candidate risk eSNVs (score ≥2) calculated by 7 criteria.
SNV	Gene	Score	Missense	Nonsense	cis-eSNV	Survival	Cluster	Co-oc.	SL
rs11540652	TP53	4	1	0	0	0	1	1	1
19:52716323	PPP2R1A	4	1	0	0	0	1	1	1
3:183524831	YEATS2	4	1	0	0	1	0	1	1
rs28934576	TP53	3	1	0	0	1	1	0	0
rs121913343	TP53	3	1	0	0	0	1	1	0
4:153244092	FBXW7	3	1	0	0	0	1	1	0
7:74148279	GTF2I	3	1	0	0	1	1	0	0
19:42853772	MEGF8	3	1	0	0	1	0	1	0
5:16694613	MYO10	3	1	0	0	0	1	1	0
17:7578271	TP53	3	1	0	1	1	0	0	0
8:21827087	XPO7	3	1	0	1	0	0	1	0
1:27100207	ARID1A	3	0	1	0	0	1	1	0
17:7577551	TP53	3	1	0	0	0	0	1	1
17:7577563	TP53	3	1	0	0	0	0	1	1
10:27040543	ABI1	3	1	0	0	0	0	1	1
15:35084465	ACTC1	3	1	0	0	0	0	1	1
15:85400602	ALPK3	3	1	0	0	0	0	1	1
1:197072778	ASPM	3	1	0	0	0	0	1	1
16:1397753	BAIAP3	3	1	0	0	0	0	1	1
1:200869348	C1orf106	3	1	0	0	0	0	1	1
2:30977201	CAPN13	3	1	0	0	0	0	1	1
2:202131412	CASP8	3	1	0	0	0	0	1	1
12:6701583	CHD4	3	1	0	0	0	0	1	1
2:238242185	COL6A3	3	1	0	0	0	0	1	1
20:47700588	CSE1L	3	1	0	0	0	0	1	1
20:472920	CSNK2A1	3	1	0	0	0	0	1	1
rs28931588	CTNNB1	3	1	0	0	0	1	0	1
rs121913400	CTNNB1	3	1	0	0	0	1	0	1
rs121913399	CTNNB1	3	1	0	0	0	1	0	1
rs121913403	CTNNB1	3	1	0	0	0	1	0	1
X:32456459	DMD	3	1	0	0	0	0	1	1
X:32613950	DMD	3	1	0	0	0	0	1	1
16:67916940	EDC4	3	1	0	0	0	0	1	1
8:120602777	ENPP2	3	1	0	0	0	0	1	1
10:82187096	FAM213A	3	1	0	0	0	0	1	1
4:153249385	FBXW7	3	1	0	0	0	0	1	1
4:153249510	FBXW7	3	1	0	0	1	0	0	1
rs149680468	FBXW7	3	1	0	0	0	0	1	1
1:240601433	FMN2	3	1	0	0	0	0	1	1
2:242189359	HDLBP	3	1	0	0	0	0	1	1
6:44221034	HSP90AB1	3	1	0	0	0	0	1	1
12:53585680	ITGB7	3	1	0	0	0	0	1	1
1:202698951	KDM5B	3	1	0	0	0	0	1	1
X:51641229	MAGED1	3	1	0	0	0	0	1	1
1:32800510	MARCKSL1	3	1	0	0	0	0	1	1
3:168834483	MECOM	3	1	0	0	0	1	0	1
19:9070134	MUC16	3	1	0	0	0	0	1	1
3:195509498	MUC4	3	1	0	0	0	0	1	1
11:1269116	MUC5B	3	1	0	0	0	0	1	1
13:77786162	MYCBP2	3	1	0	0	0	0	1	1
17:8380302	MYH10	3	1	0	0	0	0	1	1
3:123419020	MYLK	3	1	0	0	0	1	0	1
15:73590734	NEO1	3	1	0	0	0	0	1	1
5:142779446	NR3C1	3	1	0	0	0	0	1	1
14:24879270	NYNRIN	3	1	0	0	0	0	1	1
6:79726309	PHIP	3	1	0	0	0	0	1	1
3:178916726	PIK3CA	3	1	0	0	0	0	1	1
3:178916728	PIK3CA	3	1	0	0	0	0	1	1
3:178921548	PIK3CA	3	1	0	0	0	0	1	1
3:178928079	PIK3CA	3	1	0	0	0	0	1	1
rs121913273	PIK3CA	3	1	0	0	0	1	0	1
8:110401349	PKHD1L1	3	1	0	0	0	0	1	1
rs4842390	PPFIA2	3	1	0	0	0	0	1	1
2:54154547	PSME4	3	1	0	0	0	0	1	1
20:35696404	RBL1	3	1	0	0	0	0	1	1
5:158603839	RNF145	3	1	0	0	0	0	1	1
4:186599611	SORBS2	3	1	0	0	0	0	1	1
9:34250704	UBAP1	3	1	0	0	0	0	1	1
6:133014313	VNN1	3	1	0	0	0	0	1	1
2:98354491	ZAP70	3	1	0	0	0	0	1	1
5:112177901	APC	3	0	1	0	0	0	1	1
19:47422257	ARHGAP35	3	0	1	0	0	0	1	1
12:14576892	ATF7IP	3	0	1	1	0	0	0	1
2:111415133	BUB1	3	0	1	0	0	0	1	1
7:76908093	CCDC146	3	0	1	0	0	0	1	1
10:61612436	CCDC6	3	0	1	0	0	0	1	1
18:29041235	DSG3	3	0	1	0	0	0	1	1
8:109215229	EIF3E	3	0	1	0	0	1	0	1
8:95686698	ESRP1	3	0	1	0	0	0	1	1
2:10136458	GRHL1	3	0	1	0	0	0	1	1
3:124642454	MUC13	3	0	1	0	0	0	1	1
4:6998131	TBC1D14	3	0	1	0	0	0	1	1
2:85553825	TGOLN2	3	0	1	0	0	0	1	1
1:3542422	TPRG1L	3	0	1	0	0	0	1	1
X:47060332	UBA1	3	0	1	0	0	0	1	1
17:7578406	TP53	2	1	0	0	0	0	1	0
12:14649176	ATF7IP	2	0	1	0	0	0	1	0
3:100569566	ABI3BP	2	1	0	0	0	0	1	0
17:35591977	ACACA	2	1	0	0	0	0	1	0
X:108921509	ACSL4	2	1	0	0	0	0	1	0
8:38880697	ADAM9	2	1	0	0	0	0	1	0
10:111890220	ADD3	2	1	0	0	0	0	1	0
20:49510613	ADNP	2	1	0	0	0	0	1	0
9:38395753	ALDH1B1	2	1	0	0	0	0	1	0
3:134086349	AMOTL2	2	1	0	0	0	0	1	0
1:150204119	ANP32E	2	1	0	0	0	0	1	0
17:41004133	AOC3	2	1	0	0	0	0	1	0
19:2123840	AP3D1	2	1	0	0	0	0	1	0
21:27347519	APP	2	1	0	0	0	0	1	0
rs5902610	AR	2	1	0	0	0	0	1	0
1:155448699	ASH1L	2	1	0	0	0	0	1	0
1:155449016	ASH1L	2	1	0	0	0	0	1	0
1:197112654	ASPM	2	1	0	0	0	0	1	0
11:108206584	ATM	2	1	0	0	0	0	1	0
17:3853989	ATP2A3	2	1	0	0	0	0	1	0
3:130714897	ATP2C1	2	1	0	0	0	0	1	0
2:32613983	BIRC6	2	1	0	0	0	0	1	0
2:32735613	BIRC6	2	1	0	0	0	0	1	0
rs80359104	BRCA2	2	1	0	0	0	0	1	0
12:7177895	C1S	2	1	0	0	0	0	1	0
9:139888246	C9orf142	2	1	0	0	0	0	1	0
14:90870756	CALM1	2	1	0	0	0	0	1	0
1:223905507	CAPN2	2	1	0	0	0	0	1	0
2:202131364	CASP8	2	1	0	0	0	0	1	0
4:104029996	CENPE	2	1	0	0	0	0	1	0
1:214794125	CENPF	2	1	0	0	0	0	1	0
1:214816385	CENPF	2	1	0	0	0	0	1	0
13:25458546	CENPJ	2	1	0	0	0	0	1	0
12:6692411	CHD4	2	1	0	0	0	0	1	0
15:65490022	CILP	2	1	0	0	0	0	1	0
11:46784276	CKAP5	2	1	0	0	0	0	1	0
8:27462599	CLU	2	1	0	0	0	0	1	0
rs185344213	CNOT1	2	1	0	0	0	0	1	0
6:75866077	COL12A1	2	1	0	0	0	0	1	0
12:48368002	COL2A1	2	1	0	0	0	0	1	0
2:238234251	COL6A3	2	1	0	0	0	0	1	0
10:35467899	CREM	2	1	0	0	0	0	1	0
1:115261263	CSDE1	2	1	0	0	0	0	1	0
1:115277125	CSDE1	2	1	0	0	0	0	1	0
20:485767	CSNK2A1	2	1	0	0	0	0	1	0
X:100087826	CSTF2	2	1	0	0	0	0	1	0
16:67654642	CTCF	2	1	0	0	0	0	1	0
16:67654643	CTCF	2	1	0	0	0	0	1	0
rs121913413	CTNNB1	2	1	0	0	0	1	0	0
7:101559470	CUX1	2	1	0	0	0	0	1	0
9:90263717	DAPK1	2	1	0	0	0	0	1	0
9:90315115	DAPK1	2	1	0	0	0	0	1	0
18:50734120	DCC	2	1	0	0	0	0	1	0
2:15760365	DDX1	2	1	0	0	0	0	1	0
17:21094390	DHRS7B	2	1	0	0	0	0	1	0
19:10291528	DNMT1	2	1	0	0	0	0	1	0
18:29056028	DSG3	2	1	0	0	0	0	1	0
6:7584869	DSP	2	1	0	0	0	0	1	0
6:56473616	DST	2	1	0	0	0	0	1	0
14:102463378	DYNC1H1	2	1	0	0	0	0	1	0
6:52319011	EFHC1	2	1	0	0	0	0	1	0
20:32684576	EIF2S2	2	1	0	0	0	0	1	0
8:120608142	ENPP2	2	1	0	0	0	0	1	0
1:220146601	EPRS	2	1	0	0	0	0	1	0
5:96112154	ERAP1	2	1	0	0	0	0	1	0
3:56705702	FAM208A	2	1	0	0	0	0	1	0
4:153249384	FBXW7	2	1	0	0	1	0	0	0
4:153259071	FBXW7	2	1	0	0	0	0	1	0
17:39975644	FKBP10	2	1	0	0	0	0	1	0
1:240370979	FMN2	2	1	0	0	0	0	1	0
9:35738221	GBA2	2	1	0	0	0	0	1	0
9:35744648	GBA2	2	1	0	0	0	0	1	0
9:6644632	GLDC	2	1	0	0	0	0	1	0
20:57485819	GNAS	2	1	0	0	0	0	1	0
1:155735914	GON4L	2	1	0	0	0	0	1	0
rs59332147	GON4L	2	1	0	0	0	0	1	0
12:13061998	GPRC5A	2	1	0	0	0	0	1	0
X:51487530	GSPT2	2	1	0	0	0	0	1	0
2:239976475	HDAC4	2	1	0	0	0	0	1	0
2:240056275	HDAC4	2	1	0	0	0	0	1	0
1:185833660	HMCN1	2	1	0	0	0	0	1	0
1:185892612	HMCN1	2	1	0	0	0	0	1	0
1:201826283	IPO9	2	1	0	0	0	0	1	0
15:74425259	ISLR2	2	1	0	0	0	0	1	0
10:7618968	ITIH5	2	1	0	0	0	0	1	0
2:231741620	ITM2C	2	1	0	0	0	0	1	0
20:10639128	JAG1	2	1	0	0	0	0	1	0
5:137735575	KDM3B	2	1	0	0	0	0	1	0
10:94408130	KIF11	2	1	0	0	0	0	1	0
9:110251228	KLF4	2	1	0	0	0	0	1	0
10:3824115	KLF6	2	1	0	0	0	0	1	0
5:154173816	LARP1	2	1	0	0	0	0	1	0
11:27401879	LGR4	2	1	0	0	0	0	1	0
4:151509256	LRBA	2	1	0	0	0	0	1	0
12:57563003	LRP1	2	1	0	0	0	0	1	0
12:57587358	LRP1	2	1	0	0	0	0	1	0
3:3887187	LRRN1	2	1	0	0	0	0	1	0
15:91455453	MAN2A2	2	1	0	0	0	0	1	0
6:136913424	MAP3K5	2	1	0	0	0	0	1	0
6:136913591	MAP3K5	2	1	0	0	0	0	1	0
10:129905984	MKI67	2	1	0	0	0	0	1	0
X:106228330	MORC4	2	1	0	0	0	0	1	0
17:56349125	MPO	2	1	0	0	0	0	1	0
X:64959738	MSN	2	1	0	0	0	0	1	0
10:135233628	MTG1	2	1	0	0	0	0	1	0
1:11184573	MTOR	2	1	0	0	0	0	1	0
rs190236703	MUC16	2	1	0	0	0	0	1	0
3:195508078	MUC4	2	1	0	0	0	0	1	0
rs74695299	MUC4	2	1	0	0	0	0	1	0
3:195508051	MUC4	2	1	0	0	0	0	1	0
3:195509879	MUC4	2	1	0	0	0	0	1	0
11:1268392	MUC5B	2	1	0	0	0	0	1	0
20:42340188	MYBL2	2	1	0	0	0	0	1	0
11:19955170	NAV2	2	1	0	0	0	0	1	0
7:158486103	NCAPG2	2	1	0	0	0	0	1	0
5:149924914	NDST1	2	1	0	0	0	0	1	0
17:7219612	NEURL4	2	1	0	0	0	0	1	0
1:115829175	NGF	2	1	0	0	0	0	1	0
11:114183101	NNMT	2	1	0	0	0	0	1	0
16:14989879	NOMO1	2	1	0	0	0	0	1	0
X:70511778	NONO	2	1	0	0	0	0	1	0
10:33552596	NRP1	2	1	0	0	0	0	1	0
10:50966551	OGDHL	2	1	0	0	1	0	0	0
5:41794170	OXCT1	2	1	0	0	0	0	1	0
4:169842851	PALLD	2	1	0	0	0	0	1	0
13:25075900	PARP4	2	1	0	0	0	0	1	0
11:3846314	PGAP2	2	1	0	0	0	0	1	0
11:100920786	PGR	2	1	0	0	0	0	1	0
3:178916890	PIK3CA	2	1	0	0	0	0	1	0
3:178952018	PIK3CA	2	1	0	0	0	0	1	0
3:178952072	PIK3CA	2	1	0	0	0	1	0	0
3:178952077	PIK3CA	2	1	0	0	0	0	1	0
rs121913284	PIK3CA	2	1	0	0	0	0	1	0
rs121913275	PIK3CA	2	1	0	0	0	0	1	0
rs121913286	PIK3CA	2	1	0	0	0	0	1	0
rs121913283	PIK3CA	2	1	0	0	0	0	1	0
2:209177007	PIKFYVE	2	1	0	0	0	0	1	0
8:110497366	PKHD1L1	2	1	0	0	0	0	1	0
6:151054845	PLEKHG1	2	1	0	0	0	0	1	0
3:126737359	PLXNA1	2	1	0	0	0	0	1	0
14:39649941	PNN	2	1	0	0	0	0	1	0
12:133250250	POLE	2	1	0	0	0	0	1	0
12:133250289	POLE	2	1	0	0	0	0	1	0
1:202399863	PPP1R12B	2	1	0	0	0	0	1	0
19:52715982	PPP2R1A	2	1	0	0	0	0	1	0
19:54621812	PRPF31	2	1	0	0	0	0	1	0
9:79324317	PRUNE2	2	1	0	0	0	0	1	0
1:45288829	PTCH2	2	1	0	0	0	0	1	0
10:89692802	PTEN	2	1	0	0	1	0	0	0
10:89711875	PTEN	2	1	0	0	0	0	1	0
rs121909218	PTEN	2	1	0	0	0	0	1	0
rs121913293	PTEN	2	1	0	0	0	0	1	0
12:9318693	PZP	2	1	0	0	0	0	1	0
X:16876913	RBBP7	2	1	0	0	0	0	1	0
14:73572736	RBM25	2	1	0	0	0	0	1	0
2:107040243	RGPD3	2	1	0	0	0	0	1	0
10:79797001	RPS24	2	1	0	0	0	0	1	0
7:37951817	SFRP4	2	1	0	0	0	0	1	0
10:72617373	SGPL1	2	1	0	0	0	0	1	0
1:232649900	SIPA1L2	2	1	0	0	0	0	1	0
11:57263628	SLC43A1	2	1	0	0	0	0	1	0
16:18858832	SMG1	2	1	0	0	0	0	1	0
15:45353270	SORD	2	1	0	0	0	0	1	0
8:55370985	SOX17	2	1	0	0	0	0	1	0
2:201305407	SPATS2L	2	1	0	0	0	0	1	0
2:31754438	SRD5A2	2	1	0	0	0	0	1	0
3:186760790	ST6GAL1	2	1	0	0	0	0	1	0
3:52554134	STAB1	2	1	0	0	0	0	1	0
2:191841736	STAT1	2	1	0	0	0	0	1	0
8:23709775	STC1	2	1	0	0	0	0	1	0
7:56136261	SUMF2	2	1	0	0	0	0	1	0
7:892452	SUN1	2	1	0	0	0	0	1	0
7:905627	SUN1	2	1	0	0	0	0	1	0
6:152529286	SYNE1	2	1	0	0	0	0	1	0
6:152539529	SYNE1	2	1	0	0	0	0	1	0
6:152647133	SYNE1	2	1	0	0	0	0	1	0
6:152651599	SYNE1	2	1	0	0	0	0	1	0
14:103596438	TNFAIP2	2	1	0	0	0	0	1	0
rs71658021	TRAPPC2L	2	1	0	0	0	0	1	0
22:46677541	TTC38	2	1	0	0	0	0	1	0
22:46684374	TTC38	2	1	0	0	0	0	1	0
8:15605946	TUSC3	2	1	0	0	0	0	1	0
16:4908594	UBN1	2	1	0	0	0	0	1	0
12:6972496	USP5	2	1	0	0	0	0	1	0
3:167000193	ZBBX	2	1	0	0	0	0	1	0
2:187373395	ZC3H15	2	1	0	0	0	0	1	0
10:81053330	ZMIZ1	2	1	0	0	0	0	1	0
2:204231627	ABI2	2	0	1	0	0	0	1	0
14:69351509	ACTN1	2	0	1	0	0	0	1	0
20:49510335	ADNP	2	0	1	0	0	0	1	0
20:49510578	ADNP	2	0	1	0	0	0	1	0
1:27058068	ARID1A	2	0	1	0	0	0	1	0
1:27087503	ARID1A	2	0	1	0	0	0	1	0
1:27087961	ARID1A	2	0	1	0	0	0	1	0
1:27105553	ARID1A	2	0	1	0	0	0	1	0
1:27106861	ARID1A	2	0	1	0	0	0	1	0
10:23319619	ARMC3	2	0	1	0	0	0	1	0
5:40950023	C7	2	0	1	0	0	0	1	0
17:7483613	CD68	2	0	1	0	0	0	1	0
2:86737492	CHMP3	2	0	1	0	0	0	1	0
1:9809933	CLSTN1	2	0	1	0	0	0	1	0
rs121912774	COL17A1	2	0	1	0	0	0	1	0
7:101758501	CUX1	2	0	1	0	0	0	1	0
2:37374085	EIF2AK2	2	0	1	0	0	0	1	0
14:67847476	EIF2S1	2	0	1	0	0	0	1	0
3:56680718	FAM208A	2	0	1	0	0	0	1	0
rs144247898	FBXW7	2	0	1	0	0	0	1	0
1:182356278	GLUL	2	0	1	0	0	0	1	0
8:42179460	IKBKB	2	0	1	0	0	0	1	0
16:31341692	ITGAM	2	0	1	0	0	0	1	0
2:86682259	KDM3A	2	0	1	0	0	0	1	0
5:137762735	KDM3B	2	0	1	0	0	0	1	0
22:30416037	MTMR3	2	0	1	0	0	0	1	0
15:73562744	NEO1	2	0	1	0	0	0	1	0
16:47143460	NETO2	2	0	1	0	0	0	1	0
17:29533378	NF1	2	0	1	0	0	0	1	0
17:29677227	NF1	2	0	1	0	0	0	1	0
20:2637452	NOP56	2	0	1	0	0	0	1	0
5:67589618	PIK3R1	2	0	1	0	0	0	1	0
5:67592108	PIK3R1	2	0	1	0	0	0	1	0
1:151396426	POGZ	2	0	1	0	0	0	1	0
10:89624245	PTEN	2	0	1	0	0	0	1	0
10:89692935	PTEN	2	0	1	0	0	0	1	0
10:89692953	PTEN	2	0	1	0	0	0	1	0
10:89720857	PTEN	2	0	1	0	0	0	1	0
rs190070312	PTEN	2	0	1	0	0	0	1	0
rs121909231	PTEN	2	0	1	0	0	0	1	0
rs121909220	PTEN	2	0	1	0	0	0	1	0
5:86672237	RASA1	2	0	1	0	0	0	1	0
13:48955517	RB1	2	0	1	0	0	0	1	0
rs121913296	RB1	2	0	1	0	0	0	1	0
17:71380057	SDK2	2	0	1	0	0	0	1	0
15:75673043	SIN3A	2	0	1	0	0	0	1	0
8:38677639	TACC1	2	0	1	0	0	0	1	0
15:64972875	ZNF609	2	0	1	0	0	0	1	0
rs121912651	TP53	2	1	0	0	0	0	0	1
rs28934874	TP53	2	1	0	0	1	0	0	0
11:67052657	ADRBK1	2	1	0	0	0	0	1	0
14:105409300	AHNAK2	2	1	0	0	0	0	1	0
11:70009453	ANO1	2	1	0	0	0	0	0	1
11:69466019	CCND1	2	1	0	0	0	0	0	1
4:104080192	CENPE	2	1	0	0	0	0	1	0
12:6701638	CHD4	2	1	0	0	1	0	0	0
8:145624189	CPSF1	2	1	0	0	0	0	1	0
3:41266100	CTNNB1	2	1	0	0	0	0	0	1
rs121913228	CTNNB1	2	1	0	0	0	0	0	1
6:152419923	ESR1	2	1	0	0	0	0	0	1
13:99045956	FARP1	2	1	0	0	0	0	1	0
19:40376323	FCGBP	2	1	0	0	0	0	0	1
1:153736664	INTS3	2	1	0	0	0	0	1	0
rs112445441	KRAS	2	1	0	0	0	0	0	1
14:65544747	MAX	2	1	0	0	0	0	0	1
14:65560514	MAX	2	1	0	0	0	0	1	0
10:129905532	MKI67	2	1	0	0	0	0	0	1
3:195505867	MUC4	2	1	0	0	0	0	0	1
19:50795615	MYH14	2	1	0	0	0	0	0	1
rs113330212	NRP2	2	1	0	0	0	0	1	0
3:178916725	PIK3CA	2	1	0	0	0	0	1	0
3:178916944	PIK3CA	2	1	0	0	0	0	0	1
3:178936083	PIK3CA	2	1	0	0	0	0	0	1
rs121913274	PIK3CA	2	1	0	0	0	0	0	1
5:67591106	PIK3R1	2	1	0	0	0	0	1	0
19:618504	POLRMT	2	1	0	0	0	0	1	0
17:75190787	SEC14L1	2	1	0	0	0	0	1	0
7:37953987	SFRP4	2	1	0	0	0	0	1	0
8:70476349	SULF1	2	1	0	0	0	0	1	0
3:36898545	TRANK1	2	1	0	0	0	0	1	0
7:87190589	ABCB1	2	0	1	0	0	0	1	0
1:27099947	ARID1A	2	0	1	0	0	0	0	1
3:48200932	CDC25A	2	0	1	0	0	0	1	0
16:67655479	CTCF	2	0	1	0	0	0	0	1
6:56417413	DST	2	0	1	0	0	0	1	0
5:67588951	PIK3R1	2	0	1	0	0	0	0	1
10:89692964	PTEN	2	0	1	0	0	0	1	0
5:67591246	PIK3R1	2	0	0	0	1	0	0	1
3:66436782	LRIG1	2	0	0	0	0	0	1	1
14:105421098	AHNAK2	2	0	0	0	0	0	1	1
6:136944051	MAP3K5	2	0	0	0	0	0	1	1
7:33014331	FKBP9	2	0	0	0	0	0	1	1
9:100760861	ANP32B	2	0	0	0	0	0	1	1
9:6553497	GLDC	2	0	0	0	0	0	1	1
14:107062402	ADAM6	2	0	0	0	0	0	1	1
2:242168842	HDLBP	2	0	0	0	0	0	1	1
X:51487904	GSPT2	2	0	0	0	0	0	1	1
13:45148708	TSC22D1	2	0	0	0	0	0	1	1
2:107021431	RGPD3	2	0	0	0	0	0	1	1
12:52881705	KRT6A	2	0	0	0	0	0	1	1
13:99099066	FARP1	2	0	0	0	0	0	1	1
20:32693352	EIF2S2	2	0	0	0	0	0	1	1
5:136448205	SPOCK1	2	0	0	0	0	0	1	1
5:149784247	CD74	2	0	0	0	0	0	1	1
3:169381319	MECOM	2	0	0	0	0	0	1	1
X:77224704	PGAM4	2	0	0	0	0	0	1	1
rs182381425	USP11	2	0	0	0	0	0	1	1
rs146572710	SYNE2	2	0	0	0	0	0	1	1
X:110489922	CAPN6	2	0	0	0	0	0	1	1
1:207245617	PFKFB2	2	0	0	0	0	0	1	1
7:44260222	CAMK2B	2	0	0	0	0	0	1	1
12:54675316	HNRNPA1	2	0	0	0	0	0	1	1
18:11868564	GNAL	2	0	0	0	0	0	1	1
2:235950763	SH3BP4	2	0	0	0	0	0	1	1
20:39794395	PLCG1	2	0	0	0	0	0	1	1
21:45165994	PDXK	2	0	0	0	0	0	1	1
5:150029010	SYNPO	2	0	0	0	0	0	1	1
6:160468922	IGF2R	2	0	0	0	0	0	1	1
8:23156440	LOXL2	2	0	0	0	0	0	1	1
9:20414373	MLLT3	2	0	0	0	0	0	1	1
rs150891426	SDHA	2	0	0	0	0	0	1	1
3:195508983	MUC4	2	0	0	0	0	0	1	1
1 indicated the eSNV had met the corresponding criteria, while 0 indicated the criteria is not met.
Gene: Gene where eSNV located.
Survival: eSNVs identified as survival-related signatures.
Cluster: Cluster-related signatures.
Co-oc.: eSNVs met co-occurrence pairwise mutation analysis criteria.
SL: Candidate synthetic lethality eSNVs.
