# Supplementary material for: Integrative bioinformatic analyses of an oncogenomic profile reveal the biology of endometrial cancer and guide drug discovery
Source: Oncotarget. 2015 Dec 22;7(5):5909–23. doi: 10.18632/oncotarget.6716 (PMC4868730; doi:10.18632/oncotarget.6716)
Supplement: Supplementary file 7 [file oncotarget-07-5909-s007.xlsx]

## Sheet: 工作表1
Supplementary Table S6: Identified solid tumor drug target genes and corresponding therapeutic agents based on 275 driver eSNV genes and 1305 correlated genes.
Gene Name	Drug Name	Disease
CMPK1	Gemcitabine	Cancers
IL2RG	Denileukin diftitox	Advanced non-small cell lung cancer
LCK	Dasatinib	Solid tumors
MAP2	Estramustine	Prostate cancer
MMP17	Marimastat	Pancreatic cancer, Lung cancer
MMP19	Marimastat	Pancreatic cancer, Lung cancer
MMP2	Marimastat	Pancreatic cancer, Lung cancer
MMP26	Marimastat	Pancreatic cancer, Lung cancer
MMP27	Marimastat	Pancreatic cancer, Lung cancer
MMP3	Marimastat	Pancreatic cancer, Lung cancer
PRKCG	Tamoxifen	Breast cancer
TOP2B	Dexrazoxane	Breast cancer
TSHR	Thyrotropin Alfa	Diagnosis of thyroid cancer
VEGFA	Bevacizumab	Colorectal cancer; Extensive small-cell lung cancer
Gene Name: 14 Overlapping genes from UCEC profile linked to solid tumor target genes.
Drug Name: Approved pharmacologically acting drugs.
